# Supplementary material for: The Relevance of G-Quadruplexes in Gene Promoters and the First Introns Associated with Transcriptional Regulation in Breast Cancer
Source: Int J Mol Sci. 2025 Jul 17;26(14):6874. doi: 10.3390/ijms26146874 (PMC12295768; doi:10.3390/ijms26146874)
Supplement: Supplementary file 1 [file ijms-26-06874-s001.zip]

Archive with 2 entries (2 files):
- ijms-3721861 Supplementary/Supplementary Table S1.xlsx
- ijms-3721861 Supplementary/Supplementary.pdf
