# Supplementary material for: The Relevance of G-Quadruplexes in Gene Promoters and the First Introns Associated with Transcriptional Regulation in Breast Cancer
Source: Int J Mol Sci. 2025 Jul 17;26(14):6874. doi: 10.3390/ijms26146874 (PMC12295768; doi:10.3390/ijms26146874)
Supplement: Supplementary file 1 [file ijms-26-06874-s001.zip › ijms-3721861 Supplementary/Supplementary Table S1.xlsx]

## Sheet: tumor_NAT_DEGlist
	log2foldChange	pValues	FDR
1/2-SBSRNA4	0.176148	0.653316	0.678778
A1BG	1.66442	4.20464e-31	2.82199e-30
A1BG-AS1	0.558087	4.29337e-12	9.89072e-12
A1CF	-0.00386732	0.922583	0.929606
A2LD1	0.211447	0.171482	0.194376
A2M	-1.01406	1.13452e-48	3.08929e-47
A2ML1	3.63071	0.000672017	0.000943388
A2MP1	-0.656438	2.62542e-25	1.24517e-24
A4GALT	-0.0401425	0.0243808	0.0302357
A4GNT	-1.06315	2.66272e-10	5.57247e-10
AAAS	0.314948	2.26369e-13	5.58481e-13
AACS	-0.412845	0.0398321	0.048458
AACSP1	2.75726	0.000392585	0.000561033
AADAC	-2.69177	7.73345e-31	5.1059e-30
AADAT	0.213259	8.13829e-09	1.56738e-08
AAGAB	0.736252	2.33334e-34	1.97758e-33
AAK1	-0.140484	2.53928e-06	4.19457e-06
AAMP	0.358112	1.94043e-12	4.55499e-12
AANAT	1.0519	6.67978e-06	1.07591e-05
AARS	0.329846	0.0274332	0.0338976
AARS2	0.372442	1.6885e-10	3.56891e-10
AARSD1	0.183103	0.00705723	0.00917209
AASDH	-0.307921	1.40633e-17	4.35093e-17
AASDHPPT	0.0865421	0.882664	0.893302
AASS	-1.43379	6.72804e-44	1.16162e-42
AATF	0.59235	4.81119e-21	1.80098e-20
AATK	0.918806	0.0246811	0.0305942
AATK-AS1	0.197414	0.583865	0.611957
ABAT	1.25125	1.07672e-05	1.71285e-05
ABCA1	-1.14575	3.832e-20	1.36297e-19
ABCA10	-3.08777	1.09732e-59	3.46672e-57
ABCA11P	-0.128247	0.00012546	0.000185999
ABCA12	1.17599	1.12308e-05	1.78422e-05
ABCA13	0.905439	2.9853e-13	7.31158e-13
ABCA17P	1.26534	2.10816e-23	8.98563e-23
ABCA2	0.138683	0.610303	0.637459
ABCA3	0.893363	2.58244e-11	5.70844e-11
ABCA4	0.461753	2.31408e-05	3.59748e-05
ABCA5	-1.33143	2.50306e-48	6.54471e-47
ABCA6	-2.4178	3.69572e-52	1.56196e-50
ABCA7	0.510461	3.96554e-07	6.87844e-07
ABCA8	-3.51276	2.17525e-58	3.70201e-56
ABCA9	-3.24472	5.44014e-57	5.95945e-55
ABCB1	-1.92627	2.56938e-50	8.53222e-49
ABCB10	0.38836	1.98725e-10	4.18507e-10
ABCB11	-1.58779	7.44987e-20	2.60889e-19
ABCB4	0.268977	4.59222e-06	7.47246e-06
ABCB5	-3.28557	3.1565e-53	1.57916e-51
ABCB6	0.182326	0.425578	0.456651
ABCB7	-0.235154	3.17776e-11	6.99438e-11
ABCB8	1.02137	8.56984e-43	1.3216e-41
ABCB9	1.0027	6.92307e-19	2.30539e-18
ABCC1	0.353241	1.1666e-07	2.09325e-07
ABCC10	0.432145	6.16608e-14	1.5696e-13
ABCC11	0.209464	0.133309	0.153119
ABCC12	1.67283	0.0157056	0.0198347
ABCC13	5.1189	1.64114e-11	3.66855e-11
ABCC2	-0.0380395	3.84654e-12	8.89144e-12
ABCC3	0.461515	0.0401545	0.0488315
ABCC4	0.606955	0.655118	0.68039
ABCC5	1.17023	1.37879e-19	4.7559e-19
ABCC6	-1.36441	7.5472e-24	3.29042e-23
ABCC6P1	-1.19829	2.5588e-25	1.21417e-24
ABCC6P2	0.224095	1.7176e-06	2.86457e-06
ABCC8	0.882524	0.426061	0.457091
ABCC9	-2.16417	8.58564e-33	6.45565e-32
ABCD1	0.591072	2.5118e-10	5.26588e-10
ABCD2	-3.84552	4.09331e-46	8.74693e-45
ABCD3	0.479014	9.04222e-06	1.44459e-05
ABCD4	-0.424168	1.75801e-24	7.95382e-24
ABCE1	0.228106	0.000879767	0.0012235
ABCF1	0.419134	3.27273e-17	9.90653e-17
ABCF2	0.400623	4.73356e-20	1.67676e-19
ABCF3	0.509964	4.86462e-29	2.88054e-28
ABCG1	0.822544	2.51107e-16	7.25864e-16
ABCG2	-1.36713	2.08703e-43	3.42939e-42
ABCG4	0.214352	0.810778	0.827802
ABCG5	0.116008	0.171654	0.194547
ABCG8	-1.32298	6.1302e-06	9.89658e-06
ABHD1	-0.400732	8.46576e-10	1.72234e-09
ABHD10	0.0785568	0.51371	0.543658
ABHD11	1.35911	6.33567e-38	6.72782e-37
ABHD11-AS1	0.926023	5.24969e-08	9.62805e-08
ABHD12	1.08773	1.01704e-40	1.32056e-39
ABHD12B	0.941522	1.41392e-07	2.52466e-07
ABHD13	-0.314064	1.46073e-16	4.27629e-16
ABHD14A	-0.0170757	0.0205435	0.0256656
ABHD14B	-0.660065	6.54956e-28	3.63227e-27
ABHD15	-0.817237	2.07604e-07	3.66436e-07
ABHD16A	0.650406	5.76955e-34	4.72801e-33
ABHD16B	0.899141	4.10906e-14	1.05685e-13
ABHD2	0.778126	0.000132882	0.00019665
ABHD3	0.843583	4.85984e-15	1.31451e-14
ABHD4	-0.0991629	0.0135021	0.0171507
ABHD5	-0.755572	3.08419e-21	1.16874e-20
ABHD6	-1.08262	1.10205e-32	8.20556e-32
ABHD8	0.627979	6.7242e-17	2.00328e-16
ABI1	0.108691	0.678724	0.703183
ABI2	-0.211985	1.12139e-07	2.01403e-07
ABI3	0.286303	0.00994861	0.0127826
ABI3BP	-1.81232	1.69049e-39	2.00888e-38
ABL1	-0.191824	6.09451e-08	1.1141e-07
ABL2	0.358504	6.90118e-09	1.33465e-08
ABLIM1	-1.31851	1.872e-53	9.80282e-52
ABLIM2	-0.506745	0.386718	0.417634
ABLIM3	-1.28084	3.90747e-29	2.33261e-28
ABO	-0.362275	2.52619e-24	1.13165e-23
ABP1	3.62864	4.39118e-11	9.58986e-11
ABR	-0.144141	2.36986e-07	4.17061e-07
ABT1	0.33175	1.95976e-09	3.91562e-09
ABTB1	-0.361893	2.17783e-11	4.83537e-11
ABTB2	0.582751	0.850147	0.864018
ACAA1	0.0919727	0.753903	0.774838
ACAA2	-1.14183	9.01604e-31	5.93421e-30
ACACA	-0.186508	0.0358866	0.0438512
ACACB	-3.23613	5.05178e-53	2.42549e-51
ACAD10	0.0944054	0.905041	0.913863
ACAD11	-0.749691	3.38683e-24	1.50868e-23
ACAD8	-0.282055	1.03956e-16	3.06782e-16
ACAD9	0.0650208	0.201695	0.226614
ACADL	-2.9037	1.42153e-50	4.9265e-49
ACADM	-0.7595	4.00915e-21	1.50786e-20
ACADS	-1.17456	1.0747e-27	5.87633e-27
ACADSB	-0.0317695	6.31205e-05	9.55782e-05
ACADVL	-0.538888	9.65229e-20	3.35857e-19
ACAN	4.27239	1.32273e-38	1.47012e-37
ACAP1	0.652412	0.17729	0.200589
ACAP2	-0.186728	5.17065e-09	1.00713e-08
ACAP3	0.84316	2.56254e-24	1.14739e-23
ACAT1	-0.904192	2.13137e-16	6.17979e-16
ACAT2	0.62552	8.71442e-11	1.87288e-10
ACBD3	0.679294	3.52911e-31	2.37697e-30
ACBD4	-0.143222	1.38978e-06	2.32986e-06
ACBD5	0.14416	0.290886	0.319683
ACBD6	0.823427	1.1084e-43	1.86801e-42
ACBD7	0.845741	0.00171872	0.00234356
ACCN1	1.70732	3.28062e-05	5.05022e-05
ACCN2	-0.0803639	6.27514e-05	9.50421e-05
ACCN3	1.75583	3.68816e-24	1.63984e-23
ACCN4	1.01646	0.000148588	0.000219179
ACCN5	3.55212	2.04248e-09	4.07705e-09
ACCS	-0.619372	2.2264e-22	8.9568e-22
ACD	0.216517	0.0433573	0.0525453
ACE	-0.200462	7.87408e-06	1.26326e-05
ACE2	1.53518	1.49238e-28	8.58363e-28
ACER1	-0.060999	0.000354953	0.00050901
ACER2	-0.718327	4.00694e-18	1.27955e-17
ACER3	-0.361293	2.01854e-06	3.35181e-06
ACHE	-0.504793	0.0102317	0.0131268
ACIN1	0.21866	1.71775e-09	3.43857e-09
ACLY	0.29759	5.86892e-13	1.41443e-12
ACMSD	2.00695	0.0553236	0.0663389
ACN9	-0.0173332	0.00178994	0.00243717
ACO1	-1.90857	1.69148e-32	1.24005e-31
ACO2	-0.328107	0.0504784	0.0607852
ACOT1	-0.511762	7.85853e-05	0.000118169
ACOT11	0.547432	0.047483	0.0573485
ACOT13	0.201559	0.00212438	0.00287652
ACOT2	-0.463632	0.0185448	0.0232631
ACOT4	0.737276	3.9373e-09	7.72187e-09
ACOT6	-0.85198	5.17796e-05	7.88001e-05
ACOT7	1.34016	4.98592e-34	4.10171e-33
ACOT8	0.77079	1.47635e-32	1.08819e-31
ACOT9	-0.0925448	0.000544406	0.000769573
ACOX1	-0.557458	1.55491e-11	3.47825e-11
ACOX2	0.629153	0.00113354	0.001565
ACOX3	0.286339	0.0534588	0.0641876
ACOXL	1.35151	6.35096e-06	1.02442e-05
ACP1	0.542162	3.23294e-31	2.18367e-30
ACP2	0.520914	2.86521e-17	8.70617e-17
ACP5	0.923887	2.15727e-11	4.79084e-11
ACP6	0.407378	8.46617e-06	1.35494e-05
ACPL2	0.300876	1.27287e-06	2.14047e-06
ACPP	0.341873	0.164382	0.186672
ACPT	0.332233	0.54894	0.578085
ACR	-0.463234	7.24757e-18	2.28265e-17
ACRBP	0.460338	3.63845e-08	6.73522e-08
ACRC	-0.281753	4.98088e-07	8.59036e-07
ACRV1	1.63815	2.9923e-16	8.60925e-16
ACSBG1	-0.697835	1.50993e-48	4.03657e-47
ACSBG2	-0.187319	0.000163424	0.000240282
ACSF2	0.0201927	0.000995776	0.0013795
ACSF3	0.127105	0.655118	0.68039
ACSL1	-2.58875	1.64674e-35	1.4954e-34
ACSL3	0.00299167	0.0956084	0.111687
ACSL4	-1.09178	1.65491e-37	1.70878e-36
ACSL5	-0.767222	4.32089e-30	2.74169e-29
ACSL6	1.22672	0.844498	0.858826
ACSM1	-1.25208	0.0165799	0.0208945
ACSM3	-1.63181	1.50704e-23	6.47121e-23
ACSM4	-0.0532321	9.60046e-09	1.84025e-08
ACSM5	-3.50879	5.44459e-51	1.98052e-49
ACSS1	0.580775	2.69512e-05	4.17148e-05
ACSS2	-1.57412	2.7712e-48	7.20624e-47
ACSS3	-1.24526	1.47468e-21	5.67742e-21
ACTA1	-6.57569	0.00400119	0.00531105
ACTA2	-1.41829	7.23608e-38	7.63292e-37
ACTB	0.470274	1.22231e-13	3.05875e-13
ACTBL2	-0.374225	3.76558e-09	7.39802e-09
ACTC1	-1.08251	2.22121e-18	7.17965e-18
ACTG1	0.639621	1.01107e-27	5.53795e-27
ACTG2	-1.56694	9.11658e-40	1.10401e-38
ACTL10	1.25823	1.7652e-22	7.13756e-22
ACTL6A	0.834813	3.04923e-42	4.49161e-41
ACTL8	7.63295	1.37275e-25	6.63103e-25
ACTN1	-0.236577	2.52084e-10	5.28426e-10
ACTN2	-5.584	0.00100266	0.00138843
ACTN3	-4.91417	0.549191	0.578254
ACTN4	0.105207	0.637982	0.664512
ACTR10	-0.123397	6.62249e-05	0.000100184
ACTR1A	0.146097	0.000119643	0.000177596
ACTR1B	-0.0441113	0.0293154	0.0361389
ACTR2	0.394022	5.20405e-13	1.25642e-12
ACTR3	0.547971	2.18534e-20	7.89064e-20
ACTR3B	0.513276	0.000788177	0.00110046
ACTR3C	0.268103	0.140634	0.161114
ACTR5	0.489703	1.92095e-21	7.34951e-21
ACTR6	0.113966	0.238255	0.265283
ACTR8	-0.00537313	0.0631361	0.0752289
ACVR1	-0.37097	1.72045e-20	6.23923e-20
ACVR1B	0.234932	0.000133181	0.000197063
ACVR1C	-4.48606	8.42721e-48	2.09975e-46
ACVR2A	-0.772458	6.2342e-39	7.11558e-38
ACVR2B	0.0895381	0.616148	0.643141
ACVRL1	-0.933736	3.19139e-25	1.50572e-24
ACY1	0.193632	0.0932579	0.109081
ACY3	1.22006	0.000181949	0.000266594
ACYP1	0.542933	2.49381e-10	5.22874e-10
ACYP2	-0.584931	5.17949e-20	1.82996e-19
ADA	0.511245	1.94993e-07	3.44943e-07
ADAD2	-1.07386	1.20064e-27	6.5443e-27
ADAL	-0.267316	2.09469e-07	3.69625e-07
ADAM1	-0.0355368	0.00382534	0.00508542
ADAM10	-0.151745	1.21694e-05	1.92963e-05
ADAM11	0.159947	0.00436365	0.00577688
ADAM12	1.12659	9.46852e-13	2.25854e-12
ADAM15	0.816688	1.90236e-18	6.17838e-18
ADAM17	-0.0417259	0.000248278	0.000359935
ADAM19	1.69264	3.70726e-41	4.97635e-40
ADAM2	1.80537	0.797635	0.815475
ADAM20	0.380723	3.48915e-05	5.36517e-05
ADAM21	0.943081	0.0145411	0.0184213
ADAM22	-0.619947	4.07936e-17	1.22838e-16
ADAM23	-0.345226	3.03317e-07	5.30026e-07
ADAM28	0.473533	0.0935831	0.109428
ADAM29	1.37235	0.110136	0.127788
ADAM32	-0.0300627	3.61836e-10	7.51302e-10
ADAM33	-2.37918	1.75537e-53	9.29421e-52
ADAM8	2.27279	4.16141e-48	1.06471e-46
ADAM9	0.328687	0.305444	0.334736
ADAMDEC1	2.61408	8.13305e-27	4.22294e-26
ADAMTS1	-1.99942	1.81219e-49	5.45691e-48
ADAMTS10	-0.00179773	0.0986837	0.115117
ADAMTS12	0.485375	0.0218021	0.0271543
ADAMTS13	0.578894	0.000173131	0.000254104
ADAMTS14	3.04251	1.18775e-53	6.45006e-52
ADAMTS15	0.430012	0.0457706	0.0553645
ADAMTS16	0.356488	0.420439	0.451442
ADAMTS17	0.887338	7.68731e-05	0.000115722
ADAMTS18	-1.37569	3.71118e-33	2.87206e-32
ADAMTS19	2.32452	0.0213532	0.0266178
ADAMTS2	0.570159	2.22441e-05	3.46401e-05
ADAMTS20	4.46057	2.44936e-20	8.81486e-20
ADAMTS3	-1.04452	2.38162e-34	2.01671e-33
ADAMTS4	0.898498	1.24422e-18	4.08616e-18
ADAMTS5	-2.81639	4.98278e-65	1.58294e-61
ADAMTS6	1.292	4.86988e-24	2.14972e-23
ADAMTS7	1.09611	1.79771e-23	7.68642e-23
ADAMTS8	-1.05228	1.71518e-19	5.88533e-19
ADAMTS9	-0.980849	1.26498e-34	1.09004e-33
ADAMTS9-AS2	-3.07499	5.61312e-60	1.9453e-57
ADAMTSL1	-0.877146	1.44672e-15	4.01922e-15
ADAMTSL2	1.66126	8.55056e-37	8.42285e-36
ADAMTSL3	-0.872233	7.41355e-15	1.98832e-14
ADAMTSL4	-1.50997	2.65075e-36	2.53009e-35
ADAMTSL5	0.727168	0.000362721	0.000519876
ADAP1	1.17861	3.46947e-18	1.11089e-17
ADAP2	0.134623	0.0198721	0.0248691
ADAR	0.839706	6.86416e-43	1.07069e-41
ADARB1	-0.410909	5.29417e-22	2.08496e-21
ADARB2	0.215987	8.60268e-14	2.171e-13
ADARB2-AS1	3.86056	0.223745	0.24993
ADAT1	-0.0273807	0.00236509	0.00319203
ADAT2	-0.218167	8.01865e-09	1.54497e-08
ADAT3	1.23369	1.14156e-23	4.93294e-23
ADC	0.821205	3.40194e-25	1.60109e-24
ADCK1	0.202794	0.0306167	0.0376725
ADCK2	0.545422	1.26943e-21	4.90603e-21
ADCK3	-1.2287	1.32778e-22	5.42177e-22
ADCK4	0.582021	3.34846e-21	1.26587e-20
ADCK5	1.43073	1.81593e-37	1.86999e-36
ADCY1	0.957088	0.208238	0.233442
ADCY10	0.298939	0.443354	0.474469
ADCY2	0.282	0.00314445	0.00420547
ADCY3	-0.408858	7.88051e-19	2.61326e-18
ADCY4	-1.46523	1.0102e-44	1.88779e-43
ADCY5	-0.984274	9.96312e-31	6.53275e-30
ADCY6	-0.568436	7.76269e-15	2.07786e-14
ADCY7	0.193584	0.0824861	0.0969817
ADCY8	0.336198	7.59845e-28	4.19687e-27
ADCY9	0.331041	0.0164673	0.0207622
ADCYAP1	0.817865	0.0296521	0.0365375
ADCYAP1R1	-2.49576	1.45217e-58	2.72592e-56
ADD1	-0.445973	2.76439e-26	1.39323e-25
ADD2	0.250278	4.61283e-17	1.3853e-16
ADD3	-1.26823	3.20525e-44	5.70451e-43
ADGB	2.00606	0.000571506	0.000806268
ADH1A	-4.59624	2.94827e-54	1.73984e-52
ADH1B	-4.49176	1.72152e-53	9.14038e-52
ADH1C	-3.32311	9.5251e-57	9.97571e-55
ADH4	-2.83926	1.30692e-45	2.65296e-44
ADH5	-0.872461	5.11328e-51	1.86713e-49
ADH6	-1.00863	1.5425e-27	8.34085e-27
ADH7	-2.15504	2.35654e-52	1.02787e-50
ADHFE1	-1.69738	1.58118e-43	2.62763e-42
ADI1	-0.256372	2.45573e-07	4.31694e-07
ADIPOQ	-4.82782	1.95504e-48	5.18289e-47
ADIPOR1	0.817719	4.06285e-40	5.03852e-39
ADIPOR2	0.11497	0.586413	0.614424
ADK	0.0615994	0.941172	0.946685
ADM	-1.09196	4.25099e-23	1.77966e-22
ADM2	2.1085	3.02665e-39	3.52634e-38
ADNP	0.393967	6.27646e-13	1.51093e-12
ADNP2	0.16306	0.152672	0.174074
ADO	0.0914354	0.602163	0.629681
ADORA1	0.0763008	8.24746e-08	1.49662e-07
ADORA2A	2.41236	8.95284e-37	8.80547e-36
ADORA2B	-0.344204	3.95661e-13	9.62195e-13
ADORA3	0.596194	3.45351e-09	6.79964e-09
ADPGK	0.383349	3.71835e-26	1.85976e-25
ADPRH	-0.719353	1.038e-32	7.74375e-32
ADPRHL1	0.215066	4.57579e-08	8.42697e-08
ADPRHL2	0.551396	5.86356e-21	2.18121e-20
ADRA1A	-3.93472	6.49973e-57	7.03928e-55
ADRA1B	-0.450002	2.08087e-11	4.62655e-11
ADRA1D	0.403306	1.17725e-07	2.11156e-07
ADRA2A	-1.23786	9.36556e-29	5.44259e-28
ADRA2B	-0.879501	2.59522e-21	9.87179e-21
ADRA2C	0.259377	2.90379e-05	4.48497e-05
ADRB1	-1.1316	1.59455e-31	1.09844e-30
ADRB2	-2.46655	4.435e-58	7.04462e-56
ADRB3	-2.59013	1.61902e-13	4.02664e-13
ADRBK1	0.669681	1.65719e-26	8.43913e-26
ADRBK2	-1.65455	3.59775e-41	4.83615e-40
ADRM1	0.963513	1.41937e-29	8.69925e-29
ADSL	0.00662892	0.599846	0.627534
ADSS	0.789272	8.49028e-37	8.3678e-36
ADSSL1	-1.15313	0.000138057	0.00020404
ADTRP	-0.440219	4.22748e-23	1.7706e-22
AEBP1	1.20847	3.82622e-19	1.29243e-18
AEBP2	-0.25938	6.73921e-14	1.71115e-13
AEN	0.41895	6.29042e-09	1.2195e-08
AES	0.273132	3.34366e-05	5.1452e-05
AFAP1	-0.0735643	0.00154824	0.00211746
AFAP1-AS1	3.99657	0.0012628	0.00173692
AFAP1L1	-1.38533	1.00799e-27	5.52266e-27
AFAP1L2	-0.639896	5.12312e-31	3.4156e-30
AFF1	-0.5643	3.65708e-19	1.23573e-18
AFF2	-0.894817	2.91292e-24	1.30153e-23
AFF3	0.725051	0.376753	0.407541
AFF4	-0.0327314	0.0199162	0.0249195
AFG3L1P	0.139167	0.898451	0.907834
AFG3L2	0.0276753	0.48673	0.517461
AFMID	0.189345	0.000170844	0.000250844
AFP	-0.896361	4.72991e-23	1.97669e-22
AFTPH	0.348906	7.15334e-11	1.54539e-10
AGA	0.218471	0.0148571	0.018803
AGAP1	-0.198324	3.82654e-09	7.51082e-09
AGAP11	-1.92361	5.83738e-45	1.11825e-43
AGAP2	0.531817	0.00783322	0.010146
AGAP3	0.263766	0.000993813	0.00137688
AGAP4	0.102109	0.856893	0.870317
AGAP5	0.10095	0.88573	0.896215
AGAP6	0.285216	0.0235501	0.0292511
AGAP7	0.136936	0.740978	0.762458
AGAP8	0.198548	0.251309	0.278921
AGAP9	-0.151857	0.000989898	0.00137175
AGBL2	0.805457	1.10184e-06	1.86108e-06
AGBL3	0.00712227	0.0295634	0.0364377
AGBL4	0.619531	0.00232187	0.00313525
AGBL5	0.0227827	0.00352891	0.00470184
AGER	0.204525	0.940068	0.945775
AGFG1	-0.202266	1.79593e-07	3.1841e-07
AGFG2	-0.20669	6.93812e-12	1.58021e-11
AGGF1	0.112806	0.0524719	0.0630543
AGK	0.318606	2.30212e-12	5.38877e-12
AGL	-0.174965	0.000878017	0.00122133
AGMAT	1.08595	1.67941e-33	1.33324e-32
AGMO	-1.89869	2.98384e-44	5.33035e-43
AGPAT1	0.161228	0.00904504	0.011661
AGPAT2	-1.52775	3.96214e-10	8.19916e-10
AGPAT3	0.265947	3.05813e-08	5.68527e-08
AGPAT4	-0.30865	3.78905e-14	9.75856e-14
AGPAT4-IT1	-0.708138	3.21341e-19	1.0889e-18
AGPAT5	0.298887	0.0342064	0.0418975
AGPAT6	0.68708	3.85665e-08	7.13152e-08
AGPAT9	-1.5845	2.80533e-34	2.36185e-33
AGPHD1	-0.36297	1.49769e-18	4.89414e-18
AGPS	-0.1464	6.77912e-05	0.000102496
AGR2	2.29306	5.65292e-14	1.44283e-13
AGR3	2.27316	4.62568e-13	1.12005e-12
AGRN	0.709607	2.68749e-13	6.60132e-13
AGRP	1.26887	2.05381e-17	6.28375e-17
AGSK1	0.293145	0.062281	0.0742472
AGT	1.56644	0.00389688	0.00517691
AGTPBP1	-0.291659	2.06888e-14	5.40502e-14
AGTR1	0.687585	3.59397e-22	1.42956e-21
AGTRAP	0.821853	3.18743e-26	1.60178e-25
AGXT	1.60499	9.13857e-24	3.96789e-23
AGXT2	1.24182	0.0830758	0.097657
AGXT2L1	1.12213	0.000224016	0.000325828
AGXT2L2	-0.458724	5.64998e-17	1.68906e-16
AHCTF1	0.396569	1.66628e-08	3.15027e-08
AHCY	0.755426	2.01602e-23	8.60057e-23
AHCYL1	-0.107927	0.000300757	0.00043328
AHCYL2	0.0571049	0.134317	0.154192
AHDC1	-0.255156	8.21801e-06	1.31655e-05
AHI1	0.0749628	0.0114368	0.014618
AHNAK	-1.48082	1.41505e-49	4.35036e-48
AHNAK2	0.233555	0.0286827	0.0353865
AHR	-0.55984	4.86945e-20	1.72298e-19
AHRR	0.681802	1.12039e-11	2.52582e-11
AHSA1	0.532311	2.1685e-17	6.62614e-17
AHSA2	-0.0272776	0.0489615	0.0590443
AICDA	2.12687	0.536386	0.565677
AIDA	-0.200589	0.583171	0.611264
AIF1	-0.0925377	0.0796349	0.0937683
AIF1L	-0.749253	2.70702e-29	1.63286e-28
AIFM1	0.562418	5.00552e-21	1.87152e-20
AIFM2	-1.63612	9.57598e-23	3.93888e-22
AIFM3	1.35987	9.87015e-23	4.05725e-22
AIG1	-0.268325	1.49301e-08	2.83055e-08
AIM1	-0.373764	1.25496e-19	4.34215e-19
AIM1L	3.17418	6.51371e-46	1.35989e-44
AIM2	2.02734	7.11544e-12	1.61962e-11
AIMP1	0.21343	0.0029019	0.00389145
AIMP2	0.735599	3.60711e-39	4.17456e-38
AIP	0.360089	5.77106e-06	9.33012e-06
AJAP1	0.0207977	4.63773e-18	1.47751e-17
AJUBA	-0.230847	2.97186e-05	4.58602e-05
AK1	0.00626237	0.000156831	0.000230927
AK2	0.210332	0.00228151	0.00308228
AK3	-0.918757	5.58676e-38	5.95578e-37
AK4	-0.973231	2.23462e-35	2.01677e-34
AK5	-2.19616	5.65771e-33	4.31539e-32
AK7	-0.153589	1.28995e-10	2.74571e-10
AK8	1.19626	1.6345e-19	5.61657e-19
AKAP1	-0.466469	4.09774e-20	1.45613e-19
AKAP10	-0.191126	2.66673e-11	5.88998e-11
AKAP11	-0.568295	4.0518e-21	1.5236e-20
AKAP12	-2.43481	4.93395e-46	1.04033e-44
AKAP13	-0.402086	3.39414e-20	1.21176e-19
AKAP14	1.04586	0.266276	0.294204
AKAP17A	0.26947	0.000223426	0.000325019
AKAP2	-1.61675	2.26234e-38	2.48116e-37
AKAP3	-0.619686	6.78685e-22	2.6558e-21
AKAP5	1.41552	9.09875e-12	2.06196e-11
AKAP6	-2.05681	1.73775e-50	5.95741e-49
AKAP7	-0.813083	2.79522e-40	3.50987e-39
AKAP8	0.218123	3.3518e-07	5.84205e-07
AKAP8L	0.686779	2.11107e-25	1.00749e-24
AKAP9	0.212277	0.452149	0.483067
AKD1	0.135012	0.0866366	0.101686
AKIP1	0.413802	6.17861e-15	1.66366e-14
AKIRIN1	-0.117154	2.28569e-05	3.55596e-05
AKIRIN2	-0.205504	4.12463e-07	7.14529e-07
AKIRIN2-AS1	-0.759682	8.12906e-32	5.70081e-31
AKNA	-0.0156816	0.000158764	0.000233612
AKNAD1	-0.147365	3.00825e-05	4.64068e-05
AKR1A1	0.550174	2.89386e-21	1.09836e-20
AKR1B1	-0.375672	2.90219e-12	6.75525e-12
AKR1B10	0.458103	0.000541987	0.000766267
AKR1B15	0.131136	2.73983e-16	7.90313e-16
AKR1C1	-3.13737	3.15857e-49	9.16371e-48
AKR1C2	-2.81903	5.73923e-47	1.3228e-45
AKR1C3	-2.2046	1.12133e-43	1.88646e-42
AKR1C4	-1.55492	2.57727e-23	1.09459e-22
AKR1D1	-1.66098	0.506486	0.536818
AKR1E2	0.19968	5.38214e-08	9.86623e-08
AKR7A2	0.274832	0.00412247	0.00546746
AKR7A2P1	0.994659	2.51143e-08	4.69593e-08
AKR7A3	2.54968	1.87958e-12	4.4165e-12
AKR7L	1.77715	9.3285e-15	2.48408e-14
AKT1	0.664943	3.25694e-25	1.53551e-24
AKT1S1	0.580916	1.60283e-23	6.87168e-23
AKT2	-0.0458762	0.486382	0.517129
AKT3	-0.789193	3.21396e-32	2.31437e-31
AKTIP	-0.136688	3.67871e-05	5.64845e-05
ALAD	-0.686685	1.43992e-25	6.94842e-25
ALAS1	-0.00514765	0.410903	0.441924
ALAS2	-2.55616	2.37645e-17	7.24645e-17
ALB	0.234537	3.49406e-26	1.75176e-25
ALCAM	0.582597	0.00270104	0.0036318
ALDH16A1	0.722768	1.62542e-16	4.74385e-16
ALDH18A1	0.960492	1.38021e-47	3.36853e-46
ALDH1A1	-2.33055	2.78836e-53	1.42109e-51
ALDH1A2	-2.53496	3.36424e-60	1.31807e-57
ALDH1A3	-1.57411	3.01631e-41	4.08338e-40
ALDH1B1	0.595037	7.35494e-18	2.31494e-17
ALDH1L1	-4.19152	9.83349e-56	8.1494e-54
ALDH1L2	0.455244	0.0875071	0.102651
ALDH2	-2.16942	2.20943e-30	1.42421e-29
ALDH3A1	-0.779981	9.89721e-44	1.67839e-42
ALDH3A2	-0.644389	2.75359e-22	1.10334e-21
ALDH3B1	0.472134	5.34629e-05	8.12774e-05
ALDH3B2	0.470586	0.0606951	0.0724426
ALDH4A1	-0.896082	1.7182e-14	4.50675e-14
ALDH5A1	-0.384619	5.48835e-10	1.12669e-09
ALDH6A1	-0.947151	3.23413e-17	9.79281e-17
ALDH7A1	-0.744022	7.17112e-33	5.42416e-32
ALDH8A1	0.273129	0.0425299	0.051582
ALDH9A1	-0.368309	3.39946e-10	7.0662e-10
ALDOA	0.851279	6.63833e-30	4.16091e-29
ALDOB	0.860497	4.29953e-20	1.52642e-19
ALDOC	-1.69987	3.18227e-40	3.97492e-39
ALG1	0.838344	5.52136e-40	6.80742e-39
ALG10	0.200389	0.634617	0.661224
ALG10B	-0.0398428	0.0048932	0.0064466
ALG11	-0.299934	7.60047e-12	1.72858e-11
ALG12	0.437631	1.72517e-12	4.06069e-12
ALG13	0.0821391	0.845149	0.859259
ALG14	0.0753061	0.205443	0.230459
ALG1L	1.68247	1.14478e-05	1.81794e-05
ALG1L2	1.00577	3.55326e-05	5.46067e-05
ALG2	0.139301	0.0588882	0.0703742
ALG3	1.10238	5.72335e-41	7.5549e-40
ALG5	0.143702	0.336542	0.367002
ALG6	0.574725	1.02591e-23	4.44228e-23
ALG8	0.86122	1.35259e-10	2.87615e-10
ALG9	-0.279971	1.31691e-12	3.11511e-12
ALK	-0.959882	1.09524e-29	6.76767e-29
ALKBH1	0.249518	7.94941e-07	1.35362e-06
ALKBH2	0.427542	4.05118e-09	7.94032e-09
ALKBH3	-0.161874	4.94399e-05	7.53116e-05
ALKBH4	0.465623	1.92789e-15	5.32417e-15
ALKBH5	0.00640525	0.441541	0.472582
ALKBH6	1.01586	5.05875e-41	6.71015e-40
ALKBH7	0.631877	8.24452e-12	1.87171e-11
ALKBH8	-0.23687	2.45903e-13	6.05263e-13
ALMS1	0.329053	0.00828981	0.0107127
ALMS1P	0.36461	0.165903	0.18832
ALOX12	-0.0666112	8.46558e-08	1.53416e-07
ALOX12B	0.454876	0.0775465	0.0914392
ALOX12P2	0.288995	0.0771406	0.0909796
ALOX15	-0.486306	0.00265586	0.00357282
ALOX15B	-1.1889	1.97481e-05	3.0849e-05
ALOX15P1	-0.37083	0.000143303	0.000211563
ALOX5	0.0866407	0.2626	0.290439
ALOX5AP	0.275689	0.0486437	0.0586834
ALOXE3	1.03657	0.117456	0.13576
ALPK1	-0.26739	2.28354e-11	5.06181e-11
ALPK2	-0.726653	2.58104e-06	4.26023e-06
ALPK3	-2.35129	2.78548e-16	8.02994e-16
ALPL	-1.10035	1.8724e-35	1.69387e-34
ALS2	-0.114471	2.18623e-05	3.40538e-05
ALS2CL	-0.65251	8.03211e-26	3.93574e-25
ALS2CR11	-0.555321	2.54049e-27	1.35642e-26
ALS2CR12	-0.141218	4.25146e-06	6.92981e-06
ALS2CR8	-0.499921	5.64142e-16	1.60183e-15
ALX1	-0.297002	4.20632e-13	1.02136e-12
ALX3	-0.148705	3.16901e-09	6.25176e-09
ALX4	-2.15276	1.03985e-41	1.46928e-40
ALYREF	1.22742	5.45032e-35	4.81188e-34
AMACR	0.60259	6.27214e-11	1.35995e-10
AMBP	1.44961	0.0644466	0.0766993
AMBRA1	0.156783	0.000140243	0.000207159
AMD1	0.00186927	3.39632e-07	5.91748e-07
AMDHD1	0.632112	0.000209244	0.000305063
AMDHD2	0.893942	1.90111e-23	8.11943e-23
AMFR	0.250325	0.539429	0.568572
AMH	2.71186	1.2568e-22	5.13853e-22
AMHR2	0.527804	0.239215	0.26632
AMICA1	0.00815474	0.00395916	0.00525856
AMIGO1	-0.804136	6.63561e-31	4.39782e-30
AMIGO2	-0.896874	1.92959e-28	1.10152e-27
AMIGO3	1.17624	6.17353e-37	6.12245e-36
AMMECR1	1.00379	2.20318e-27	1.17996e-26
AMMECR1L	-0.0675893	0.00100169	0.00138728
AMN	0.737118	0.359808	0.39043
AMN1	0.178627	0.516934	0.546918
AMOT	-0.653561	1.19962e-22	4.91001e-22
AMOTL1	-1.33003	7.90978e-52	3.19424e-50
AMOTL2	-1.33617	2.64753e-51	9.93398e-50
AMPD1	-4.24033	8.13049e-29	4.7422e-28
AMPD2	0.38164	7.92206e-10	1.61448e-09
AMPD3	0.237717	0.00621866	0.00811653
AMPH	0.255138	0.332512	0.362815
AMT	-0.739541	5.32042e-23	2.21667e-22
AMTN	3.68075	0.987994	0.989031
AMY2A	0.0415054	2.97613e-16	8.56661e-16
AMY2B	-0.902883	9.05042e-29	5.26266e-28
AMZ1	2.66828	2.92122e-24	1.30493e-23
AMZ2	0.429863	4.69786e-10	9.67437e-10
AMZ2P1	0.0340361	0.00192428	0.00261337
ANAPC1	-0.0514039	0.000234395	0.000340404
ANAPC10	-0.108423	4.19865e-05	6.41939e-05
ANAPC11	1.15939	2.65355e-32	1.9239e-31
ANAPC13	0.0976699	0.197804	0.222478
ANAPC16	-0.261102	1.16014e-14	3.07429e-14
ANAPC2	0.42682	2.8976e-11	6.38806e-11
ANAPC4	-0.29909	6.49772e-21	2.41241e-20
ANAPC5	0.193434	3.47179e-07	6.04621e-07
ANAPC7	0.540256	3.27216e-36	3.10147e-35
ANG	-0.537526	3.06816e-16	8.81684e-16
ANGEL1	-0.13346	1.56661e-07	2.78972e-07
ANGEL2	0.370817	2.04525e-09	4.08172e-09
ANGPT1	-2.56089	3.18465e-49	9.22531e-48
ANGPT2	-0.327451	0.000825345	0.00115033
ANGPT4	-2.79479	1.4543e-48	3.90428e-47
ANGPTL1	-2.85277	1.47188e-52	6.6325e-51
ANGPTL2	-1.71118	2.19641e-40	2.78919e-39
ANGPTL3	-0.435076	0.27861	0.307006
ANGPTL4	-1.54301	1.63188e-31	1.12334e-30
ANGPTL5	-3.74577	2.01741e-39	2.38105e-38
ANGPTL6	1.53453	1.51607e-32	1.11575e-31
ANGPTL7	-3.83782	1.61593e-54	1.02513e-52
ANK1	0.0182079	0.000525111	0.000743235
ANK2	-2.16559	2.58766e-44	4.66635e-43
ANK3	0.0819254	0.262128	0.289984
ANKAR	-0.677564	6.65064e-28	3.68726e-27
ANKDD1A	-1.36625	2.41592e-43	3.93253e-42
ANKFN1	0.023694	1.05279e-08	2.01155e-08
ANKFY1	-0.389179	2.29287e-24	1.02955e-23
ANKH	-0.00659243	0.000208786	0.000304443
ANKHD1	0.355025	5.29662e-11	1.15276e-10
ANKHD1-EIF4EBP3	0.285985	0.00939576	0.0120984
ANKIB1	0.190318	0.0298761	0.0367921
ANKK1	-1.16485	3.68355e-21	1.38787e-20
ANKLE1	0.75058	0.998672	0.998829
ANKLE2	0.141841	0.00123855	0.00170492
ANKMY1	0.67912	6.33816e-14	1.61297e-13
ANKMY2	-0.592162	1.22129e-38	1.35975e-37
ANKRA2	-0.0203198	0.219377	0.245237
ANKRD1	-1.76904	0.00687046	0.00893605
ANKRD10	0.260416	0.00173177	0.00236084
ANKRD11	-0.318972	7.72141e-16	2.17493e-15
ANKRD12	-0.353142	1.02927e-13	2.58792e-13
ANKRD13A	-0.267456	2.32694e-16	6.73764e-16
ANKRD13B	0.988572	5.82387e-12	1.33248e-11
ANKRD13C	-0.0452222	0.0102891	0.0131988
ANKRD13D	1.02115	1.22727e-33	9.85796e-33
ANKRD16	0.487064	4.38968e-14	1.12719e-13
ANKRD17	-0.0812367	9.97309e-05	0.000148967
ANKRD18A	0.0963831	0.0143818	0.0182244
ANKRD18B	1.12871	0.000125233	0.000185735
ANKRD19P	0.648568	4.85144e-14	1.24275e-13
ANKRD2	-3.29001	0.00410787	0.00544962
ANKRD20A11P	0.84585	0.0658137	0.0782482
ANKRD20A4	-0.000453089	3.93687e-07	6.82995e-07
ANKRD20A5P	0.984576	0.880475	0.891229
ANKRD20A8P	0.480485	0.135373	0.155359
ANKRD20A9P	0.0310056	4.03073e-06	6.57676e-06
ANKRD22	1.98023	2.5482e-27	1.36016e-26
ANKRD23	-2.77168	6.08873e-11	1.32078e-10
ANKRD24	0.381901	0.752007	0.772973
ANKRD26	0.299406	0.802185	0.819644
ANKRD27	0.185203	0.931243	0.937638
ANKRD28	0.0555739	0.308597	0.33788
ANKRD29	-1.9181	1.87098e-55	1.42651e-53
ANKRD30A	1.05908	0.624857	0.651768
ANKRD30B	2.36548	0.115968	0.134155
ANKRD30BL	2.09509	3.01981e-07	5.2774e-07
ANKRD31	-0.236634	1.07704e-08	2.05665e-08
ANKRD32	0.360194	8.07469e-07	1.37409e-06
ANKRD33B	-1.27167	2.26814e-31	1.54957e-30
ANKRD34A	0.468144	0.757488	0.778061
ANKRD34B	2.02114	0.95006	0.954869
ANKRD34C	-0.355669	1.90485e-05	2.97926e-05
ANKRD35	-1.06792	1.86678e-42	2.79738e-41
ANKRD36	-0.118713	6.52785e-06	1.05215e-05
ANKRD36B	-0.11868	4.05519e-05	6.20602e-05
ANKRD36BP1	0.165907	3.58157e-08	6.6312e-08
ANKRD36BP2	0.358063	0.0687671	0.0815561
ANKRD37	-0.161827	0.0016945	0.00231251
ANKRD39	0.855615	1.56279e-25	7.52993e-25
ANKRD40	-0.772081	5.01627e-25	2.34236e-24
ANKRD42	0.359389	0.0183794	0.0230692
ANKRD44	0.00608767	0.00437508	0.00579081
ANKRD45	-0.134746	4.42553e-19	1.48879e-18
ANKRD46	-0.282468	4.22381e-10	8.72927e-10
ANKRD49	-0.0120464	0.057855	0.0692306
ANKRD5	0.63608	2.35758e-12	5.51385e-12
ANKRD50	0.666045	0.000198512	0.000289971
ANKRD52	0.305993	5.58438e-06	9.03905e-06
ANKRD53	-2.36845	7.67404e-53	3.5764e-51
ANKRD54	0.544763	9.72648e-20	3.38315e-19
ANKRD55	0.599602	0.542178	0.57128
ANKRD6	-0.512433	5.02398e-24	2.21517e-23
ANKRD62P1-PARP4P3	0.0389296	6.92214e-10	1.41433e-09
ANKRD65	-1.02272	2.72234e-35	2.44306e-34
ANKRD7	0.516558	3.99984e-07	6.9354e-07
ANKRD9	0.428524	1.48159e-06	2.47985e-06
ANKS1A	-0.288228	1.97991e-20	7.16385e-20
ANKS1B	0.654655	0.010828	0.0138629
ANKS3	0.751908	7.61503e-17	2.26302e-16
ANKS6	-0.124802	1.69463e-10	3.58069e-10
ANKZF1	0.245799	0.000109758	0.000163381
ANLN	3.13466	3.49552e-54	2.01294e-52
ANO1	-0.701992	2.62957e-16	7.59083e-16
ANO10	-0.015137	0.185168	0.208969
ANO2	0.176199	1.62889e-20	5.91845e-20
ANO3	-1.25087	5.67907e-31	3.77832e-30
ANO4	-0.387745	9.38633e-26	4.58164e-25
ANO5	-0.897746	3.28045e-17	9.92677e-17
ANO6	-1.46154	5.73938e-44	1.0009e-42
ANO7	1.50744	6.8494e-13	1.64449e-12
ANO8	0.373331	0.000468052	0.000664894
ANO9	1.51811	1.6411e-29	1.00099e-28
ANP32A	0.35671	1.02464e-14	2.72205e-14
ANP32A-IT1	0.100884	5.19253e-06	8.42411e-06
ANP32AP1	0.512763	3.2008e-19	1.08502e-18
ANP32B	0.282637	0.000276299	0.000399101
ANP32C	0.844878	4.92537e-24	2.1727e-23
ANP32D	0.464503	1.47143e-08	2.78991e-08
ANP32E	0.81682	2.80531e-07	4.912e-07
ANPEP	-0.37525	1.50184e-26	7.67467e-26
ANTXR1	0.227487	0.282852	0.311356
ANTXR2	-1.62716	2.97138e-41	4.02827e-40
ANTXRL	-0.62519	9.56792e-27	4.94507e-26
ANXA1	-2.14373	2.09857e-58	3.63607e-56
ANXA10	1.08859	0.000449618	0.00063966
ANXA11	-0.279844	6.64158e-07	1.1365e-06
ANXA13	0.0765788	0.00166648	0.00227574
ANXA2	-0.0339406	0.478082	0.508835
ANXA2P1	0.0895804	0.324138	0.353982
ANXA2P2	-0.218012	0.00830339	0.0107295
ANXA2P3	-0.175839	0.0394854	0.0480546
ANXA3	-1.08601	3.87703e-34	3.21584e-33
ANXA4	0.0568856	0.514425	0.544385
ANXA5	-0.653513	1.53081e-10	3.24353e-10
ANXA6	-0.49069	2.49463e-05	3.87058e-05
ANXA7	-0.00703005	0.544575	0.573711
ANXA8L2	-0.537213	6.02678e-19	2.01326e-18
ANXA9	1.65789	1.56574e-18	5.10951e-18
AOAH	0.281538	0.809702	0.826748
AOC2	-2.03506	4.99027e-37	4.98792e-36
AOC3	-3.69663	1.97559e-54	1.2266e-52
AOC4	-3.5017	1.25777e-48	3.40062e-47
AOX1	-1.92173	3.803e-43	6.09151e-42
AOX2P	1.02788	3.71349e-06	6.07265e-06
AP1AR	0.478948	6.67374e-12	1.52199e-11
AP1B1	0.36998	2.3165e-10	4.86608e-10
AP1G1	0.0396037	0.0641269	0.0763332
AP1G2	0.752216	2.12705e-19	7.27373e-19
AP1M1	0.0424374	0.00496547	0.00653819
AP1M2	1.46235	4.60669e-39	5.30563e-38
AP1S1	1.19877	1.3959e-46	3.13395e-45
AP1S2	-0.583949	6.77853e-10	1.38558e-09
AP1S3	1.07995	1.57196e-25	7.57218e-25
AP2A1	0.499898	5.86356e-21	2.18121e-20
AP2A2	0.0168914	0.590236	0.618261
AP2B1	0.438389	3.5385e-07	6.15958e-07
AP2M1	0.503879	3.36626e-21	1.27209e-20
AP2S1	0.981899	1.69901e-35	1.5414e-34
AP3B1	0.125459	0.0128664	0.0163749
AP3B2	0.338221	5.50663e-05	8.36616e-05
AP3D1	0.429566	1.0522e-21	4.08056e-21
AP3M1	0.0677812	0.610692	0.63783
AP3M2	0.583177	1.04076e-07	1.87592e-07
AP3S1	0.193411	0.00537358	0.00705315
AP3S2	0.0266744	0.463406	0.494263
AP4B1	0.105984	0.450815	0.481777
AP4E1	-0.0449786	0.00309674	0.00414283
AP4M1	0.734888	2.31941e-36	2.22163e-35
AP4S1	-0.304393	3.0552e-18	9.80554e-18
AP5B1	-0.00925123	0.0556562	0.0667293
APAF1	-0.021878	0.0199015	0.0249027
APBA1	-1.12237	1.01509e-45	2.07603e-44
APBA2	1.09875	0.000144551	0.000213357
APBA3	0.65631	1.38352e-22	5.64212e-22
APBB1	-0.465497	1.57349e-18	5.13128e-18
APBB1IP	-1.16845	1.51852e-19	5.22843e-19
APBB2	-0.0788633	0.032034	0.0393428
APBB3	0.150938	0.959951	0.963895
APC	-0.428155	1.57349e-18	5.13128e-18
APC2	0.221877	0.667183	0.692091
APCDD1	-1.94233	5.72267e-58	8.72639e-56
APCDD1L	-1.74895	1.02956e-33	8.30836e-33
APEH	0.58547	3.46501e-20	1.23636e-19
APEX1	0.310822	8.77882e-11	1.88566e-10
APEX2	0.821181	9.74557e-37	9.56049e-36
APH1A	0.804793	2.08472e-42	3.11906e-41
APH1B	-0.291984	3.00721e-12	6.99285e-12
API5	0.090554	0.247432	0.274891
APIP	-0.115843	0.101721	0.118501
APITD1	0.9964	2.71708e-37	2.75921e-36
APITD1-CORT	1.73232	5.47272e-24	2.40747e-23
APLF	-0.472985	2.32579e-20	8.38825e-20
APLN	0.159498	0.895597	0.905286
APLNR	-0.766017	3.97317e-11	8.6989e-11
APLP1	2.56516	1.03137e-14	2.73915e-14
APLP2	-0.248834	8.11651e-16	2.28386e-15
APOA1	3.81765	3.67501e-11	8.06185e-11
APOA1BP	1.25866	1.73873e-46	3.88079e-45
APOB	-3.83295	4.60612e-53	2.23402e-51
APOBEC2	-4.60617	2.41455e-06	3.99338e-06
APOBEC3A	1.59617	1.4191e-06	2.37797e-06
APOBEC3B	2.32235	3.55487e-28	1.99703e-27
APOBEC3C	-0.814418	2.31812e-30	1.49125e-29
APOBEC3D	0.209104	0.484647	0.515419
APOBEC3F	0.129268	0.486382	0.517129
APOBEC3G	0.13725	0.0227937	0.028343
APOBEC3H	1.08786	8.01865e-09	1.54497e-08
APOBEC4	3.84803	2.93696e-07	5.13967e-07
APOBR	1.39519	2.48147e-19	8.45537e-19
APOC1	1.04315	2.31025e-18	7.46368e-18
APOC1P1	0.907685	2.31584e-13	5.70828e-13
APOD	-1.24608	8.88459e-40	1.07728e-38
APOE	0.664616	2.42318e-07	4.26208e-07
APOF	1.48795	0.233284	0.259991
APOL1	0.579117	6.11518e-05	9.26783e-05
APOL2	0.527999	6.46466e-10	1.32284e-09
APOL3	-0.560071	3.13587e-17	9.50131e-17
APOL4	-0.57699	9.95787e-09	1.90627e-08
APOL6	-0.934296	3.19553e-13	7.80898e-13
APOLD1	-1.7854	1.46203e-26	7.47528e-26
APOM	-0.171467	1.25665e-07	2.24973e-07
APOO	1.09811	6.17267e-42	8.87309e-41
APOOL	-0.23435	2.8512e-07	4.99097e-07
APOPT1	0.0991493	0.0984574	0.114867
APP	-0.296697	2.20813e-12	5.17383e-12
APPBP2	0.00662196	1.64877e-07	2.93246e-07
APPL1	-0.137148	1.94314e-05	3.03716e-05
APPL2	-0.350115	1.57349e-18	5.13128e-18
APRT	0.664321	3.56344e-13	8.68244e-13
APTX	0.515232	1.69213e-26	8.61019e-26
AQP1	-1.95157	9.82007e-59	1.99128e-56
AQP11	0.674741	0.718561	0.740912
AQP2	0.209171	1.17489e-13	2.9424e-13
AQP3	0.919808	0.0280619	0.0346385
AQP4	-1.98408	2.07222e-34	1.76412e-33
AQP5	0.726732	2.19439e-13	5.41803e-13
AQP6	0.770954	0.000573032	0.000808354
AQP7	-4.59763	1.53565e-55	1.20457e-53
AQP7P1	-4.37016	5.73917e-54	3.20805e-52
AQP7P3	-4.18158	5.0633e-47	1.17411e-45
AQP8	0.769128	0.00211565	0.00286511
AQP9	0.860111	0.00020527	0.000299567
AQPEP	-4.59301	9.32289e-50	2.9084e-48
AQR	0.00974341	0.140783	0.161256
AR	0.468232	0.0137981	0.0175127
ARAF	0.175182	2.08571e-05	3.2528e-05
ARAP1	0.0537432	0.426384	0.457413
ARAP2	0.0461994	0.0583697	0.0698027
ARAP3	-1.04211	2.01842e-45	4.03705e-44
ARC	-0.935963	3.7738e-26	1.8865e-25
ARCN1	0.0472642	0.539795	0.568927
AREG	0.147882	6.2825e-05	9.5146e-05
ARF1	1.0248	1.34539e-51	5.29844e-50
ARF3	0.570708	4.77545e-28	2.667e-27
ARF4	0.555842	1.61342e-24	7.31006e-24
ARF5	0.785907	2.63154e-29	1.58884e-28
ARF6	0.460322	2.38323e-19	8.12933e-19
ARFGAP1	1.18325	4.4408e-48	1.13163e-46
ARFGAP2	0.172911	0.000151163	0.000222805
ARFGAP3	0.0213813	0.0296882	0.0365796
ARFGEF1	0.727345	4.55703e-13	1.10371e-12
ARFGEF2	0.230307	0.492659	0.523355
ARFIP1	0.0849079	0.188689	0.21259
ARFIP2	0.717019	1.64281e-19	5.64107e-19
ARFRP1	0.55477	7.68936e-12	1.74817e-11
ARG1	0.377767	4.65414e-10	9.58745e-10
ARG2	-0.630046	3.67969e-23	1.54592e-22
ARGFXP2	1.00073	0.338813	0.369246
ARGLU1	-0.265046	1.94974e-09	3.896e-09
ARHGAP1	0.205266	1.30892e-06	2.19895e-06
ARHGAP10	-1.18254	1.5722e-40	2.01396e-39
ARHGAP11A	2.0422	1.52068e-47	3.68774e-46
ARHGAP11B	1.68213	2.96451e-33	2.31111e-32
ARHGAP12	-0.317213	3.79859e-16	1.08798e-15
ARHGAP15	0.177309	0.177468	0.200779
ARHGAP17	-0.118508	0.00147038	0.00201429
ARHGAP18	-0.0211917	0.0176639	0.0222004
ARHGAP19	-0.914737	1.73694e-33	1.3772e-32
ARHGAP20	-2.82507	1.51833e-63	2.22622e-60
ARHGAP21	-0.794258	4.10611e-30	2.60889e-29
ARHGAP22	0.79767	8.27578e-10	1.68495e-09
ARHGAP23	-0.617618	3.15967e-33	2.45722e-32
ARHGAP24	-1.1316	3.96708e-43	6.32774e-42
ARHGAP25	-0.39158	6.02026e-19	2.01143e-18
ARHGAP26	-0.939897	2.34777e-37	2.39694e-36
ARHGAP27	0.198787	0.167776	0.190389
ARHGAP28	-0.644164	2.32694e-16	6.73764e-16
ARHGAP29	-0.599574	5.54786e-21	2.067e-20
ARHGAP30	0.432052	0.000702655	0.000984947
ARHGAP31	-1.09168	3.37349e-35	3.01322e-34
ARHGAP32	0.666069	2.3005e-08	4.31252e-08
ARHGAP33	1.02235	5.60618e-18	1.77566e-17
ARHGAP35	0.0523753	0.123016	0.141851
ARHGAP36	-0.846784	1.53314e-21	5.89652e-21
ARHGAP39	1.66221	1.88842e-49	5.66853e-48
ARHGAP4	0.684403	6.94264e-07	1.18642e-06
ARHGAP40	-0.464501	8.6585e-11	1.86149e-10
ARHGAP42	-0.851223	3.42765e-27	1.81787e-26
ARHGAP44	-0.0736605	2.67539e-05	4.14228e-05
ARHGAP5	-0.566964	5.41588e-28	3.01496e-27
ARHGAP5-AS1	-1.0109	1.85918e-43	3.06822e-42
ARHGAP6	-1.07909	4.95531e-39	5.68995e-38
ARHGAP8	1.19391	3.59501e-24	1.59954e-23
ARHGAP9	0.618077	0.00266436	0.00358376
ARHGDIA	0.750857	1.32223e-27	7.18649e-27
ARHGDIB	0.684066	2.47918e-09	4.92555e-09
ARHGDIG	-0.620833	7.80771e-06	1.25324e-05
ARHGEF1	0.61682	1.81813e-19	6.23634e-19
ARHGEF10	-0.884372	3.04923e-42	4.49161e-41
ARHGEF10L	-0.00786198	0.0166302	0.0209565
ARHGEF11	0.415415	3.00743e-14	7.78443e-14
ARHGEF12	-0.305289	2.9489e-13	7.22572e-13
ARHGEF15	-1.6352	1.1388e-43	1.91247e-42
ARHGEF16	1.17133	5.84977e-31	3.88646e-30
ARHGEF17	-0.13223	2.30785e-08	4.32504e-08
ARHGEF18	0.56521	2.55118e-25	1.21086e-24
ARHGEF19	0.94021	2.80792e-19	9.54551e-19
ARHGEF2	0.273076	0.00287314	0.00385396
ARHGEF25	-0.565563	1.85228e-17	5.68265e-17
ARHGEF26	0.327328	0.137815	0.158037
ARHGEF26-AS1	1.33769	3.46025e-06	5.66874e-06
ARHGEF3	0.0987884	0.536133	0.565442
ARHGEF33	-0.245887	7.07543e-13	1.69791e-12
ARHGEF35	0.0262336	0.338358	0.368793
ARHGEF37	-0.877393	3.63014e-27	1.92099e-26
ARHGEF38	0.0343148	0.0690634	0.0818821
ARHGEF4	-1.09466	1.75902e-35	1.59357e-34
ARHGEF40	-1.09504	2.44767e-49	7.21099e-48
ARHGEF5	-0.227608	0.00141776	0.00194431
ARHGEF6	-1.37803	1.14271e-41	1.61223e-40
ARHGEF7	-0.461365	5.00192e-22	1.97272e-21
ARHGEF9	-0.214023	4.9412e-19	1.6573e-18
ARID1A	0.243273	1.60791e-06	2.68609e-06
ARID1B	-0.262723	2.89372e-15	7.91579e-15
ARID2	0.277024	0.00813504	0.0105234
ARID3A	0.796113	2.58858e-25	1.228e-24
ARID3B	0.398821	3.707e-11	8.12921e-11
ARID3C	-0.209375	1.63674e-07	2.91188e-07
ARID4A	-0.616975	6.75265e-29	3.95551e-28
ARID4B	0.301403	9.94506e-06	1.58431e-05
ARID5A	-0.89991	2.91391e-20	1.04383e-19
ARID5B	-1.37526	5.3119e-54	2.97794e-52
ARIH1	-0.175553	4.06197e-10	8.40299e-10
ARIH2	-0.219958	8.36258e-15	2.23498e-14
ARL1	0.298518	2.23079e-06	3.6946e-06
ARL10	-0.741575	3.62336e-22	1.44065e-21
ARL11	1.09116	3.90022e-13	9.49089e-13
ARL13A	-0.215747	2.23086e-09	4.44324e-09
ARL13B	-0.308206	4.5709e-14	1.17215e-13
ARL14	3.14768	4.79926e-12	1.10322e-11
ARL15	-0.617565	6.81354e-25	3.15532e-24
ARL16	0.409061	6.52441e-08	1.19132e-07
ARL17A	0.213687	0.845149	0.859259
ARL2	-0.167359	0.00164543	0.00224796
ARL2BP	-0.240448	2.668e-08	4.9804e-08
ARL3	0.621096	1.93221e-15	5.33533e-15
ARL4A	-1.43979	5.23321e-47	1.20909e-45
ARL4C	-0.543371	9.16689e-15	2.44241e-14
ARL4D	-0.153284	5.68494e-09	1.10516e-08
ARL5A	0.0198128	0.656922	0.68219
ARL5B	0.186967	0.673045	0.697754
ARL6	-0.107208	3.06373e-05	4.72398e-05
ARL6IP1	0.846422	2.09761e-31	1.43461e-30
ARL6IP4	0.448784	8.24746e-08	1.49662e-07
ARL6IP5	-0.439468	5.41455e-16	1.53971e-15
ARL6IP6	0.232297	0.000873657	0.00121553
ARL8A	0.676111	2.67999e-32	1.94086e-31
ARL8B	0.276658	1.80673e-07	3.20264e-07
ARL9	1.25704	0.663957	0.688894
ARMC1	0.402851	1.84854e-06	3.07729e-06
ARMC10	0.404743	6.85628e-18	2.16227e-17
ARMC12	0.843124	7.02469e-05	0.000106049
ARMC2	0.00338209	0.00749175	0.00971695
ARMC3	2.93171	2.63843e-22	1.05809e-21
ARMC4	1.12776	0.00141619	0.00194243
ARMC5	0.625894	3.03881e-15	8.30671e-15
ARMC6	0.736846	5.05829e-27	2.66122e-26
ARMC7	0.648487	1.52402e-23	6.54119e-23
ARMC8	-0.112863	4.53249e-05	6.91594e-05
ARMC9	1.04365	3.40424e-42	4.9914e-41
ARMCX1	-0.354832	4.93549e-15	1.33478e-14
ARMCX2	0.275544	0.00864949	0.0111623
ARMCX3	-0.0432567	0.00678594	0.00883094
ARMCX4	-0.546462	1.36685e-18	4.47962e-18
ARMCX5	-0.0859173	0.00443653	0.00586969
ARMCX5-GPRASP2	-0.17585	7.29837e-07	1.24554e-06
ARMCX6	0.270251	1.28525e-05	2.03406e-05
ARNT	-0.226751	2.13437e-09	4.25423e-09
ARNT2	1.94853	8.67526e-21	3.19658e-20
ARNTL	-0.0895508	0.264259	0.292121
ARNTL2	0.758013	0.842761	0.857334
ARPC1A	0.372349	3.80333e-10	7.88163e-10
ARPC1B	1.07203	6.12062e-31	4.06074e-30
ARPC2	0.273119	2.91724e-09	5.7688e-09
ARPC3	0.660404	8.2718e-26	4.05006e-25
ARPC4	0.562705	4.32457e-27	2.28024e-26
ARPC5	0.555461	5.53055e-23	2.30271e-22
ARPC5L	0.936434	4.64633e-42	6.73488e-41
ARPM1	-0.0394375	0.000296916	0.000427973
ARPP19	-0.149175	0.000647879	0.000910441
ARPP21	-1.14968	0.00190637	0.00258997
ARR3	-0.173551	5.2274e-05	7.95144e-05
ARRB1	-0.798159	9.71045e-38	1.01922e-36
ARRB2	0.181391	6.03666e-05	9.151e-05
ARRDC1	1.22366	1.15241e-38	1.28833e-37
ARRDC2	-0.178685	0.0152723	0.0193067
ARRDC3	-1.31313	1.18584e-42	1.80393e-41
ARRDC4	-0.9804	3.95393e-44	6.96542e-43
ARRDC5	1.37977	6.87411e-11	1.48591e-10
ARSA	0.395561	2.81304e-05	4.34798e-05
ARSB	0.396636	8.55701e-08	1.54984e-07
ARSD	0.221712	0.0645269	0.0767901
ARSE	0.647474	0.0103717	0.0133021
ARSF	0.914972	8.76167e-09	1.68353e-08
ARSG	0.823009	3.25272e-06	5.34022e-06
ARSH	0.660748	0.015016	0.0189965
ARSI	1.33349	9.88364e-16	2.76519e-15
ARSJ	-0.202982	3.07935e-09	6.08055e-09
ARSK	-0.403533	4.27289e-19	1.43922e-18
ART1	-2.80011	5.07133e-14	1.29821e-13
ART3	1.9795	2.08844e-14	5.45312e-14
ART4	-0.320562	4.40801e-40	5.45946e-39
ART5	-0.920214	2.99517e-21	1.13591e-20
ARTN	3.07802	7.21441e-43	1.12073e-41
ARV1	0.758296	1.37729e-26	7.04956e-26
ARVCF	0.175927	0.249023	0.276594
ARX	1.25891	0.504011	0.534521
AS3MT	0.630229	0.0557701	0.0668533
ASAH1	-0.028757	0.00245372	0.00330907
ASAH2	0.276192	0.0880737	0.103303
ASAH2B	0.297436	0.00865654	0.0111707
ASAP1	0.20045	0.0411073	0.0499201
ASAP2	-0.0783213	0.133884	0.153733
ASAP3	0.0966331	0.75559	0.776404
ASB1	-0.838184	2.42406e-51	9.1495e-50
ASB12	-2.44316	1.49933e-23	6.43954e-23
ASB13	0.98469	7.83114e-21	2.8945e-20
ASB14	-0.640999	5.99869e-07	1.02945e-06
ASB15	-4.07721	0.525912	0.555707
ASB16	0.353424	7.72513e-19	2.56307e-18
ASB2	-1.88235	8.28207e-06	1.32648e-05
ASB3	0.0998708	0.34839	0.378968
ASB4	-2.2718	9.32618e-31	6.13199e-30
ASB6	0.317125	5.84508e-13	1.40904e-12
ASB7	0.0425069	0.0663111	0.0788051
ASB8	-0.278205	2.15285e-06	3.56893e-06
ASB9	-0.174261	8.06552e-11	1.73792e-10
ASB9P1	-0.0789736	6.57922e-10	1.34542e-09
ASCC1	0.249213	1.28538e-06	2.16093e-06
ASCC2	0.197967	0.000180166	0.000264084
ASCC3	0.266662	0.106628	0.123936
ASCL1	4.77158	0.00054702	0.000773039
ASCL2	2.06588	1.26458e-19	4.37304e-19
ASCL4	2.82771	8.99841e-06	1.43807e-05
ASF1A	0.156351	0.851235	0.864985
ASF1B	2.84227	3.3752e-58	5.49868e-56
ASGR1	0.816846	0.0709499	0.0839986
ASGR2	0.531675	0.266282	0.294204
ASH1L	-0.0959569	1.39198e-05	2.19822e-05
ASH2L	0.460077	0.627122	0.654023
ASIP	-0.024304	0.113502	0.131494
ASL	0.590774	8.46201e-17	2.50769e-16
ASMTL	-0.00400377	0.224204	0.250399
ASMTL-AS1	0.357053	0.536865	0.56612
ASNA1	0.710929	1.82694e-33	1.44675e-32
ASNS	1.07449	1.41497e-18	4.63177e-18
ASNSD1	-0.233786	9.87483e-17	2.9182e-16
ASPA	-3.25251	5.50979e-56	4.90982e-54
ASPDH	-0.27858	0.000220618	0.000321056
ASPG	-0.33256	2.54671e-13	6.26441e-13
ASPH	-0.999293	1.68501e-19	5.78284e-19
ASPHD1	1.8144	2.99767e-07	5.24014e-07
ASPHD2	0.9961	1.13054e-29	6.9716e-29
ASPM	3.42943	2.65322e-55	1.94512e-53
ASPN	1.75981	1.04232e-13	2.61934e-13
ASPRV1	-0.282754	9.79402e-27	5.05507e-26
ASPSCR1	1.18185	3.27863e-38	3.54878e-37
ASRGL1	0.940242	0.600425	0.62807
ASS1	-0.505163	2.41874e-10	5.07525e-10
ASTE1	-0.190361	8.02411e-12	1.82297e-11
ASTL	1.0728	1.52363e-10	3.2294e-10
ASTN1	-1.80056	5.0228e-37	5.0178e-36
ASTN2	0.649712	0.0890085	0.104316
ASUN	0.631185	4.37472e-21	1.64147e-20
ASXL1	-0.180241	2.20256e-10	4.62979e-10
ASXL2	-0.399538	2.84147e-13	6.96965e-13
ASXL3	-1.19004	1.04704e-43	1.77087e-42
ATAD1	-0.159333	2.08323e-06	3.45712e-06
ATAD2	1.82294	2.52041e-43	4.09212e-42
ATAD2B	0.362215	7.81488e-07	1.33154e-06
ATAD3A	1.10637	1.07388e-28	6.22353e-28
ATAD3B	0.9894	2.1368e-15	5.88746e-15
ATAD3C	0.512004	0.646925	0.672724
ATAD5	0.96889	1.52947e-17	4.7181e-17
ATAT1	0.524151	7.73419e-12	1.75816e-11
ATE1	-0.29961	1.85724e-14	4.86343e-14
ATF1	-0.115522	0.000139772	0.000206511
ATF2	-0.148864	8.73013e-07	1.48245e-06
ATF3	-1.97073	1.29268e-36	1.25777e-35
ATF4	-0.0156844	0.0121903	0.0155424
ATF5	0.798231	1.60371e-26	8.17991e-26
ATF6	0.276915	0.000142462	0.000210338
ATF6B	0.542019	8.96631e-29	5.21694e-28
ATF7	-0.573006	1.64103e-35	1.49093e-34
ATF7IP	-0.127761	0.000118296	0.000175651
ATF7IP2	0.651266	7.29318e-06	1.17194e-05
ATG10	-0.115686	2.34859e-05	3.64874e-05
ATG12	0.0191323	0.511031	0.541213
ATG13	-0.0540271	0.00396614	0.00526746
ATG14	-0.385982	2.08553e-20	7.53455e-20
ATG16L1	0.576515	6.94035e-19	2.31034e-18
ATG16L2	0.751277	2.1135e-07	3.72875e-07
ATG2A	0.174302	0.0407785	0.0495397
ATG2B	-0.419264	5.10461e-19	1.7103e-18
ATG3	0.222959	4.64066e-08	8.54314e-08
ATG4A	0.14688	0.000976309	0.00135361
ATG4B	0.405663	3.04557e-15	8.32281e-15
ATG4C	-0.284812	9.76625e-14	2.45943e-13
ATG4D	0.88198	3.52382e-38	3.80122e-37
ATG5	0.14028	0.0167564	0.0211072
ATG7	0.158573	1.42399e-05	2.24617e-05
ATG9A	-0.0872888	0.0296258	0.0365098
ATG9B	2.21546	2.31705e-32	1.68441e-31
ATHL1	1.14283	0.0398321	0.048458
ATIC	0.775352	9.26795e-39	1.04592e-37
ATL1	-0.745159	3.05686e-28	1.72387e-27
ATL2	-0.378028	5.8566e-18	1.85405e-17
ATL3	-0.0431984	0.199937	0.224692
ATM	-0.431252	5.93633e-17	1.77271e-16
ATMIN	-0.298979	6.51615e-18	2.05943e-17
ATN1	-0.135644	4.59731e-08	8.46497e-08
ATOH7	0.243976	1.77091e-06	2.95142e-06
ATOH8	-2.95472	6.20206e-58	9.30846e-56
ATOX1	0.884957	1.43571e-25	6.92988e-25
ATP10A	0.266865	0.0625476	0.0745557
ATP10B	0.511627	9.20082e-07	1.56029e-06
ATP10D	-0.486412	1.5976e-19	5.49176e-19
ATP11A	-0.183628	1.16239e-10	2.4811e-10
ATP11B	-0.469706	9.07855e-20	3.16297e-19
ATP11C	-0.369704	3.06599e-14	7.93171e-14
ATP12A	1.07388	6.84807e-07	1.171e-06
ATP13A1	0.920251	1.27308e-47	3.13111e-46
ATP13A2	0.913431	2.20666e-29	1.33783e-28
ATP13A3	0.204434	0.0148002	0.018736
ATP13A4	-0.969696	1.52117e-12	3.58893e-12
ATP13A5	-1.52998	9.13341e-21	3.3602e-20
ATP1A1	0.149891	0.474989	0.505797
ATP1A1OS	-0.113245	2.16737e-05	3.37684e-05
ATP1A2	-3.79496	2.11743e-58	3.63607e-56
ATP1A3	2.536	1.90163e-17	5.82842e-17
ATP1A4	0.992882	0.94846	0.953411
ATP1B1	0.419533	0.0545308	0.065417
ATP1B2	-1.27695	1.87567e-46	4.18155e-45
ATP1B3	0.456355	5.88246e-05	8.92223e-05
ATP2A1	-6.19618	2.24469e-22	9.02848e-22
ATP2A2	-0.325126	0.0194496	0.0243548
ATP2A3	1.53542	4.66036e-18	1.48448e-17
ATP2B1	-0.481735	5.52319e-20	1.94742e-19
ATP2B2	-0.0164783	2.779e-16	8.01249e-16
ATP2B3	2.32858	0.147797	0.168924
ATP2B4	-1.02487	1.58595e-24	7.1873e-24
ATP2C1	0.121217	0.834739	0.849853
ATP2C2	1.19023	5.92282e-14	1.50949e-13
ATP4A	-0.266541	2.26153e-05	3.5201e-05
ATP5A1	-0.193207	2.65905e-05	4.11798e-05
ATP5B	-0.0615616	0.306099	0.335415
ATP5C1	0.449488	1.87076e-11	4.16816e-11
ATP5D	0.607815	2.45379e-10	5.14709e-10
ATP5E	0.354734	0.00428811	0.00568122
ATP5EP2	0.528438	1.271e-09	2.56312e-09
ATP5F1	0.0853421	0.0112841	0.0144324
ATP5G1	0.90522	1.63282e-18	5.32292e-18
ATP5G2	0.256558	0.000106314	0.000158429
ATP5G3	0.107686	0.00320432	0.00428253
ATP5H	0.419818	1.58756e-08	3.00441e-08
ATP5I	0.600266	7.04678e-13	1.69125e-12
ATP5J	0.0802223	0.0168963	0.0212735
ATP5J2	0.755581	3.78829e-18	1.21094e-17
ATP5L	-0.0384596	0.0320785	0.0393924
ATP5L2	0.0381643	0.57501	0.603406
ATP5O	-0.0717772	0.108324	0.125824
ATP5S	-0.252386	9.67731e-11	2.07467e-10
ATP5SL	0.188884	1.06645e-07	1.92005e-07
ATP6AP1	1.14956	7.19591e-48	1.80951e-46
ATP6AP1L	0.265347	0.158814	0.180672
ATP6AP2	0.319937	8.98137e-09	1.72453e-08
ATP6V0A1	-0.107224	2.31776e-06	3.8363e-06
ATP6V0A2	0.0823706	0.739616	0.761139
ATP6V0A4	0.490556	0.0041692	0.00552714
ATP6V0B	1.33189	4.05805e-49	1.15277e-47
ATP6V0C	1.01994	3.80979e-37	3.84022e-36
ATP6V0D1	0.219189	0.0057724	0.00755374
ATP6V0D2	0.875426	1.69277e-12	3.98689e-12
ATP6V0E1	0.329744	1.93829e-08	3.65293e-08
ATP6V0E2	0.900404	2.62371e-15	7.1906e-15
ATP6V1A	0.307469	7.23597e-08	1.31759e-07
ATP6V1B1	0.245509	0.00592118	0.0077394
ATP6V1B2	0.162246	0.0180794	0.0227106
ATP6V1C1	0.389231	0.000609433	0.000858059
ATP6V1C2	0.910749	5.02089e-05	7.64769e-05
ATP6V1D	0.258634	1.43498e-06	2.40373e-06
ATP6V1E1	0.118762	0.11629	0.134503
ATP6V1E2	0.0512047	0.000897445	0.00124726
ATP6V1F	0.747643	1.47217e-24	6.68755e-24
ATP6V1G1	0.759212	3.0002e-31	2.03078e-30
ATP6V1G2	0.677755	0.0881776	0.103399
ATP6V1H	0.468355	6.65465e-09	1.28841e-08
ATP7A	-0.249135	2.81163e-08	5.23927e-08
ATP7B	1.05682	4.50052e-07	7.78373e-07
ATP8A1	-0.662347	3.42574e-19	1.15941e-18
ATP8A2	0.909269	0.00204673	0.00277492
ATP8B1	0.788814	6.4568e-12	1.4741e-11
ATP8B2	-0.233946	6.64666e-08	1.21318e-07
ATP8B3	0.824365	0.000687874	0.000964938
ATP8B4	-1.25376	1.40098e-27	7.59502e-27
ATP8B5P	0.47884	1.08952e-09	2.20413e-09
ATP9A	-0.518353	9.92928e-11	2.1275e-10
ATP9B	-0.196564	1.32406e-11	2.973e-11
ATPAF1	-0.228253	0.269156	0.297224
ATPAF1-AS1	0.266034	0.79313	0.811217
ATPAF2	0.504779	5.05748e-13	1.22196e-12
ATPBD4	-0.179273	8.98296e-10	1.82542e-09
ATPIF1	0.96185	5.63077e-36	5.24319e-35
ATR	-0.0302383	0.00227309	0.00307177
ATRIP	0.656938	8.06064e-21	2.97529e-20
ATRN	-0.16092	4.099e-09	8.03157e-09
ATRNL1	1.27247	0.000800122	0.00111656
ATRX	-0.336058	2.25999e-14	5.89298e-14
ATXN1	0.100829	0.472421	0.503174
ATXN10	0.231067	0.00015303	0.000225464
ATXN1L	-0.782923	1.6346e-41	2.26433e-40
ATXN2	0.0921629	0.221466	0.247457
ATXN2L	0.668147	2.16559e-42	3.23498e-41
ATXN3	-0.281824	1.73523e-15	4.80395e-15
ATXN7	-0.25584	1.22022e-12	2.89106e-12
ATXN7L1	-0.219856	1.34194e-11	3.01173e-11
ATXN7L2	0.471587	5.48673e-07	9.44142e-07
ATXN7L3	0.479098	5.50341e-30	3.46893e-29
ATXN7L3B	0.0901851	0.210048	0.235347
AUH	-0.481758	1.92363e-28	1.09845e-27
AUP1	0.667991	2.02377e-31	1.3856e-30
AURKA	2.84865	5.41609e-57	5.95945e-55
AURKAIP1	0.923074	8.49507e-21	3.13079e-20
AURKAPS1	1.66189	3.43962e-40	4.28513e-39
AURKB	3.18699	4.79941e-53	2.32187e-51
AURKC	0.330225	0.0640472	0.0762478
AUTS2	0.106787	0.16329	0.185487
AVEN	-0.00784708	0.749692	0.770801
AVIL	0.138491	0.529391	0.559052
AVL9	0.452011	7.59309e-06	1.21931e-05
AVPI1	-1.05005	4.57382e-26	2.27628e-25
AVPR1A	-1.60837	1.06601e-30	6.98255e-30
AVPR2	-2.46021	9.87484e-55	6.62762e-53
AWAT1	1.96498	0.909813	0.917903
AWAT2	-0.176304	0.000640545	0.000900334
AXDND1	1.5901	9.53068e-15	2.53544e-14
AXIN1	0.914066	2.28498e-38	2.50455e-37
AXIN2	-0.592648	2.66145e-20	9.55907e-20
AXL	-0.565278	8.30493e-17	2.46228e-16
AZGP1	0.218619	0.212073	0.237505
AZGP1P1	1.08824	2.76278e-08	5.15156e-08
AZI1	1.02261	2.04581e-22	8.24421e-22
AZI2	-0.444827	2.48152e-15	6.81265e-15
AZIN1	0.421128	0.00015184	0.000223751
AZU1	1.64254	0.00941465	0.0121211
B2M	0.241464	0.205046	0.230028
B3GALNT1	0.688085	2.27987e-17	6.95641e-17
B3GALNT2	0.544908	4.81016e-18	1.53015e-17
B3GALT1	-3.08437	2.31891e-51	8.82249e-50
B3GALT2	-0.308784	4.65304e-24	2.05733e-23
B3GALT4	0.411798	8.41414e-07	1.42994e-06
B3GALT5	-0.164807	0.00235602	0.00318023
B3GALT6	0.623981	6.27963e-20	2.2076e-19
B3GALTL	-0.102886	0.000139929	0.000206726
B3GAT1	-1.03301	4.2504e-24	1.88455e-23
B3GAT3	1.03478	5.81206e-31	3.8641e-30
B3GNT1	-0.342972	1.02635e-17	3.20551e-17
B3GNT2	-0.0548395	0.00586126	0.00766423
B3GNT3	-0.503085	2.42613e-11	5.37053e-11
B3GNT4	2.05585	3.37265e-15	9.20214e-15
B3GNT5	-0.54569	1.34225e-25	6.48862e-25
B3GNT7	0.854452	0.361229	0.391861
B3GNT8	0.452221	0.0140781	0.0178515
B3GNT9	0.427168	6.19488e-06	9.99666e-06
B3GNTL1	0.78491	4.64882e-21	1.7426e-20
B4GALNT1	1.39467	3.87242e-06	6.32442e-06
B4GALNT2	2.46395	0.000183705	0.000269065
B4GALNT3	1.55576	1.22765e-14	3.24734e-14
B4GALNT4	1.9305	4.71772e-38	5.05194e-37
B4GALT1	0.604769	4.31023e-12	9.92598e-12
B4GALT2	0.600524	1.58165e-17	4.87354e-17
B4GALT3	1.19215	1.17574e-51	4.67866e-50
B4GALT4	0.527228	1.38937e-20	5.06654e-20
B4GALT5	-0.13638	1.41766e-08	2.69063e-08
B4GALT6	-1.11002	3.12843e-38	3.39005e-37
B4GALT7	0.632168	1.03709e-22	4.2576e-22
B7H6	1.33772	2.19435e-05	3.41776e-05
B9D1	0.564539	5.48715e-05	8.33723e-05
B9D2	0.561102	2.7492e-13	6.74856e-13
BAALC	-0.363361	1.82926e-31	1.25513e-30
BAAT	1.06557	0.072953	0.0862682
BABAM1	0.474888	8.38434e-21	3.09178e-20
BACE1	-0.503384	3.70478e-29	2.21647e-28
BACE1-AS	-0.466577	4.77024e-20	1.68913e-19
BACE2	0.491225	0.245171	0.272554
BACH1	-0.190977	2.93935e-08	5.46978e-08
BACH2	-1.2563	3.1553e-37	3.1957e-36
BAD	0.579702	1.26005e-12	2.98321e-12
BAG1	0.562638	0.000360807	0.00051721
BAG2	0.271921	0.510496	0.540677
BAG3	0.101447	0.516217	0.54622
BAG4	0.38298	0.460704	0.491629
BAG5	-0.337943	5.15364e-24	2.26972e-23
BAG6	0.294286	4.07992e-12	9.41265e-12
BAHCC1	0.0669867	0.00398363	0.00528958
BAHD1	0.232039	0.000172174	0.000252758
BAI1	0.0452042	0.000579621	0.000817232
BAI2	1.95787	4.87973e-19	1.63841e-18
BAI3	-1.38939	1.04424e-48	2.85906e-47
BAIAP2	1.00058	3.55446e-24	1.58187e-23
BAIAP2L1	1.08269	2.5171e-31	1.71597e-30
BAIAP2L2	1.47175	7.18951e-06	1.15567e-05
BAIAP3	1.20394	0.0877645	0.102946
BAK1	0.97066	1.47469e-38	1.63329e-37
BAMBI	1.32149	3.16996e-07	5.5327e-07
BANF1	0.817324	3.14733e-29	1.89009e-28
BANK1	-1.09996	5.22137e-21	1.94879e-20
BANP	0.451002	2.9915e-16	8.60824e-16
BAP1	0.137007	0.000309571	0.000445607
BARD1	0.99147	3.26996e-15	8.92833e-15
BARX1	2.48127	0.0081119	0.0104949
BARX2	-0.482054	4.51692e-09	8.82866e-09
BASP1	1.223	2.29942e-24	1.03201e-23
BASP1P1	2.01042	1.18663e-17	3.68797e-17
BATF	1.25155	3.74404e-20	1.33293e-19
BATF2	1.05857	0.476878	0.507667
BATF3	0.237883	0.295729	0.324705
BAX	1.18556	6.93661e-45	1.31823e-43
BAZ1A	0.516117	7.96193e-17	2.3628e-16
BAZ1B	0.29291	1.15339e-08	2.19826e-08
BAZ2A	0.023611	0.50233	0.533006
BAZ2B	-0.538962	2.01649e-24	9.08447e-24
BBC3	1.3967	1.81737e-31	1.24787e-30
BBIP1	-0.220386	7.33979e-12	1.67009e-11
BBOX1	-1.85653	5.64886e-34	4.63508e-33
BBS1	0.0034434	0.0355694	0.043497
BBS10	-0.643839	1.00921e-31	7.03348e-31
BBS12	-0.538531	2.16046e-30	1.39406e-29
BBS2	-0.605628	2.6594e-38	2.90325e-37
BBS4	0.195319	0.0130787	0.0166339
BBS5	-0.0111502	0.134244	0.154128
BBS7	-0.435444	1.65551e-24	7.49899e-24
BBS9	-0.259367	5.22046e-16	1.48607e-15
BBX	-0.38928	1.06706e-18	3.51222e-18
BCAM	0.709354	7.22704e-06	1.16151e-05
BCAN	1.2174	0.536682	0.565958
BCAP29	-0.247866	0.000800925	0.00111744
BCAP31	0.227089	0.00055174	0.000779304
BCAR1	0.476317	3.32149e-10	6.91319e-10
BCAR3	0.0725104	0.00659556	0.00859316
BCAR4	5.04948	1.60663e-09	3.22119e-09
BCAS1	2.28919	3.52081e-12	8.15731e-12
BCAS2	0.115254	0.575389	0.603737
BCAS3	-0.0560388	1.29258e-06	2.17227e-06
BCAS4	2.36553	7.04622e-45	1.33507e-43
BCAT1	0.515798	0.00276569	0.00371455
BCAT2	0.860353	5.55164e-20	1.95709e-19
BCCIP	0.54405	1.02575e-22	4.21376e-22
BCDIN3D	0.378389	7.34785e-10	1.49922e-09
BCHE	0.786898	1.34013e-37	1.39358e-36
BCKDHA	0.18146	0.000562045	0.000793449
BCKDHB	-0.542787	6.57631e-20	2.30934e-19
BCKDK	0.596977	2.84734e-24	1.27312e-23
BCL10	-0.00610309	0.264734	0.292612
BCL11A	-0.0920585	1.28526e-10	2.73601e-10
BCL11B	0.378279	0.12241	0.141196
BCL2	-0.246719	6.81052e-09	1.31779e-08
BCL2A1	1.57884	3.53586e-09	6.95746e-09
BCL2L1	0.489321	2.87645e-20	1.03099e-19
BCL2L10	-0.228752	9.3729e-16	2.62499e-15
BCL2L11	0.29287	3.87423e-05	5.93814e-05
BCL2L12	1.23846	1.35128e-39	1.6189e-38
BCL2L13	-0.357003	3.33337e-10	6.9364e-10
BCL2L14	0.849056	0.198481	0.223161
BCL2L15	0.786295	0.0141762	0.0179699
BCL2L2	-0.834451	5.73324e-43	8.99435e-42
BCL3	1.06169	1.07751e-31	7.49028e-31
BCL6	-0.89394	7.82308e-35	6.84645e-34
BCL6B	-0.75069	1.59976e-14	4.20594e-14
BCL7A	0.0286021	0.485688	0.516468
BCL7B	0.0123781	0.0754405	0.0890605
BCL7C	0.801808	6.11114e-19	2.04001e-18
BCL9	1.17796	2.57711e-45	5.10096e-44
BCL9L	0.0284404	0.283972	0.312481
BCLAF1	-0.132642	6.53017e-05	9.88261e-05
BCMO1	0.277984	0.000376152	0.000538479
BCO2	-0.523428	5.09347e-17	1.52652e-16
BCOR	0.449428	7.35444e-11	1.58776e-10
BCORL1	0.0166184	0.0503478	0.0606394
BCR	-0.0472538	0.00385925	0.00512836
BCRP2	0.919628	0.00814505	0.0105356
BCRP3	0.609777	0.00398889	0.00529583
BCS1L	0.32459	1.55709e-08	2.94939e-08
BDAG1	-0.383694	4.03496e-05	6.17556e-05
BDH1	0.70236	1.93086e-14	5.05204e-14
BDH2	-0.72298	8.3478e-34	6.77384e-33
BDKRB1	-0.0398065	0.0187535	0.0235125
BDKRB2	-0.605951	3.75624e-10	7.79082e-10
BDNF	0.244888	2.10472e-24	9.47299e-24
BDNF-AS1	-0.508694	2.95598e-21	1.12149e-20
BDP1	-0.294758	3.98062e-11	8.7132e-11
BEAN1	0.244156	0.764463	0.784676
BECN1	0.0383966	0.432378	0.463399
BEGAIN	-0.530072	1.03407e-15	2.89008e-15
BEND3	0.881002	3.47948e-12	8.0635e-12
BEND4	0.311701	0.000273124	0.000394665
BEND5	-0.793725	2.47216e-27	1.32105e-26
BEND6	0.740598	2.04874e-09	4.08826e-09
BEND7	-0.759084	3.22869e-25	1.52256e-24
BEST1	-0.612919	1.27933e-16	3.75851e-16
BEST3	-0.905427	0.282091	0.310589
BEST4	0.424059	0.743809	0.765165
BET1	0.158548	0.00488898	0.00644193
BET1L	0.159985	0.000725015	0.00101502
BEX1	2.93531	8.02681e-08	1.4581e-07
BEX2	-0.212096	0.000203588	0.000297204
BEX4	-0.107984	7.63397e-05	0.000114956
BEX5	-0.297564	6.77682e-09	1.3114e-08
BFAR	0.233105	5.29662e-11	1.15276e-10
BFSP1	0.479132	0.215138	0.240753
BFSP2	2.09514	1.01734e-09	2.06118e-09
BGLAP	1.66487	0.000290368	0.000418757
BGN	2.28599	2.9964e-50	9.83036e-49
BHLHA15	1.45578	2.69561e-07	4.72731e-07
BHLHB9	-0.202672	2.47173e-08	4.62442e-08
BHLHE22	-0.363393	1.59704e-11	3.57123e-11
BHLHE40	0.458951	2.67743e-06	4.41475e-06
BHLHE41	-1.07467	1.3693e-37	1.42314e-36
BHMT	-0.564195	4.27178e-11	9.3323e-11
BHMT2	-2.88876	5.90272e-39	6.75746e-38
BICC1	-0.895965	3.01216e-23	1.27277e-22
BICD1	0.160991	0.187944	0.211863
BICD2	-0.202248	6.43704e-11	1.39428e-10
BID	0.367444	4.33136e-05	6.61804e-05
BIK	1.54102	1.15122e-23	4.97357e-23
BIN1	-1.38389	1.84197e-27	9.91803e-27
BIN2	0.506816	0.017757	0.0223159
BIN3	-0.0667469	0.000591621	0.000833843
BIRC2	-0.208579	1.07072e-12	2.54476e-12
BIRC3	0.0940861	0.00455384	0.00601906
BIRC5	3.328	3.11655e-53	1.56328e-51
BIRC6	-0.0246981	0.000241636	0.000350519
BIRC7	0.823539	1.44182e-07	2.57375e-07
BIRC8	0.786649	0.000214656	0.000312762
BIVM	-0.32884	3.52164e-16	1.01002e-15
BK250D10.8	2.52259	7.09358e-29	4.15011e-28
BLCAP	-0.585703	4.57422e-31	3.06142e-30
BLK	1.38208	0.0682156	0.0809625
BLM	1.84497	3.08418e-42	4.53958e-41
BLMH	0.516409	1.18025e-06	1.98981e-06
BLNK	0.932996	2.81419e-22	1.12692e-21
BLOC1S1	0.469877	1.8756e-07	3.32165e-07
BLOC1S2	0.317107	1.23006e-12	2.91365e-12
BLOC1S3	0.750865	1.67274e-37	1.72533e-36
BLVRA	0.606549	2.01114e-08	3.78649e-08
BLVRB	0.504825	0.00019591	0.000286347
BLZF1	0.308718	3.10879e-05	4.7919e-05
BMF	0.897651	8.23934e-28	4.54296e-27
BMI1	0.433779	0.0636894	0.075836
BMP1	0.738753	8.51023e-15	2.27317e-14
BMP2	-1.94343	3.68792e-43	5.92711e-42
BMP2K	-0.304787	1.54961e-09	3.10917e-09
BMP3	-2.83611	1.3893e-45	2.81718e-44
BMP4	-0.167382	3.07928e-13	7.53359e-13
BMP5	-0.897247	3.13561e-43	5.06936e-42
BMP6	-1.62548	2.09133e-45	4.17413e-44
BMP7	0.60072	4.20641e-06	6.85989e-06
BMP8A	2.68911	9.22569e-62	5.86169e-59
BMP8B	1.04886	4.51964e-06	7.35624e-06
BMPER	-1.8336	7.0134e-47	1.60869e-45
BMPR1A	-0.447601	1.80423e-22	7.29074e-22
BMPR1B	4.21327	1.19351e-08	2.27223e-08
BMPR2	-0.405439	1.27042e-16	3.7335e-16
BMS1	0.144926	0.287227	0.315843
BMS1P4	-0.13909	0.00327987	0.00437921
BMX	-2.48271	3.36933e-56	3.13282e-54
BNC1	-0.929628	1.55735e-34	1.33715e-33
BNC2	-0.326103	2.09089e-05	3.26061e-05
BNIP1	0.405936	3.87688e-12	8.95941e-12
BNIP2	-0.635902	3.57296e-34	2.97788e-33
BNIP3	-0.0761065	0.205543	0.230557
BNIP3L	-0.750523	1.57054e-20	5.70754e-20
BNIPL	1.13114	1.9414e-08	3.65808e-08
BOC	-1.45175	2.05854e-48	5.4346e-47
BOD1	0.177966	0.23202	0.258612
BOD1L	-0.432631	2.29581e-20	8.28326e-20
BOD1P	0.149922	0.27803	0.306438
BOK	-1.17629	2.24348e-12	5.25473e-12
BOK-AS1	-2.33959	5.05572e-29	2.98905e-28
BOLA1	0.974942	5.43935e-25	2.53681e-24
BOLA3	0.639345	3.88187e-18	1.24044e-17
BOLA3-AS1	-0.468898	2.60011e-20	9.34051e-20
BOLL	-0.0949907	8.1471e-05	0.000122345
BOP1	1.26989	3.98799e-21	1.5002e-20
BORA	0.677447	3.91625e-13	9.52868e-13
BPGM	0.292246	3.93011e-08	7.26241e-08
BPHL	0.0260453	0.156611	0.178336
BPI	0.934545	3.29233e-17	9.95955e-17
BPIFA1	6.50589	0.743534	0.764965
BPIFA4P	7.11042	2.14694e-08	4.03418e-08
BPIFB1	3.90647	1.66186e-07	2.95436e-07
BPIFB2	2.09663	1.48549e-05	2.34123e-05
BPIFB4	3.38547	0.108677	0.126218
BPIFB6	4.14048	1.3351e-09	2.68897e-09
BPNT1	0.779277	9.26795e-39	1.04592e-37
BPTF	0.0390208	0.000608189	0.00085637
BRAF	0.138626	0.0565488	0.0677313
BRAP	-0.0234052	0.0376622	0.0459178
BRAT1	0.807695	1.64609e-27	8.88089e-27
BRCA1	0.960612	3.3239e-19	1.12594e-18
BRCA2	1.46852	3.89525e-29	2.32604e-28
BRCC3	0.443846	2.08231e-14	5.4386e-14
BRD1	-0.00980043	0.0434148	0.0526117
BRD2	0.164185	0.000434192	0.000618638
BRD3	0.235074	0.000652509	0.000916677
BRD4	0.36621	2.0297e-15	5.60209e-15
BRD7	-0.0326858	0.000707648	0.000991581
BRD7P3	0.355096	0.672235	0.696991
BRD8	0.106686	0.11629	0.134503
BRD9	0.224517	0.00022052	0.000320938
BRDT	1.80299	0.167862	0.190453
BRE	0.0861251	0.0881259	0.103351
BREA2	1.07596	2.55487e-13	6.28367e-13
BRF1	0.569793	3.39414e-20	1.21176e-19
BRF2	0.711358	0.0100368	0.0128916
BRI3	0.012236	0.688299	0.712058
BRI3BP	1.09612	6.78736e-31	4.49215e-30
BRIP1	2.05917	1.82311e-41	2.51449e-40
BRIX1	0.628762	5.86993e-24	2.57685e-23
BRK1	0.109452	0.0585915	0.0700459
BRMS1	0.989158	1.70793e-33	1.35476e-32
BRMS1L	-0.338788	3.81255e-21	1.43562e-20
BROX	0.404668	0.00572356	0.00749291
BRP44	0.655709	1.37129e-13	3.42347e-13
BRP44L	-0.389931	1.0527e-08	2.01155e-08
BRPF1	0.126106	0.0871991	0.102308
BRPF3	0.161843	0.0746236	0.0881344
BRSK1	1.20279	2.6727e-14	6.94349e-14
BRSK2	3.13868	8.55085e-16	2.40324e-15
BRWD1	0.252243	0.0481703	0.0581454
BRWD1-IT2	1.00916	1.48293e-14	3.90523e-14
BRWD3	0.413608	2.77886e-05	4.29689e-05
BSCL2	0.193744	0.147177	0.168265
BSDC1	0.0161359	0.21187	0.237291
BSG	0.686284	2.86901e-20	1.02852e-19
BSN	0.568537	0.00508661	0.00668938
BSN-AS2	1.14699	0.000418565	0.000597131
BSND	1.58284	0.00028398	0.000409761
BSPRY	0.829572	2.6709e-13	6.5614e-13
BST1	-1.00235	1.81909e-22	7.34921e-22
BST2	1.33753	2.31584e-13	5.70828e-13
BTAF1	-0.511878	6.70187e-15	1.8015e-14
BTBD1	-0.117964	0.400563	0.431583
BTBD10	0.209948	5.77032e-07	9.9133e-07
BTBD11	-0.951721	2.34258e-29	1.41797e-28
BTBD16	0.136789	0.570793	0.599376
BTBD18	0.501599	0.094236	0.110138
BTBD19	-0.208785	0.00082205	0.00114632
BTBD2	0.192305	0.00431818	0.00572026
BTBD3	-0.145672	1.3222e-12	3.12725e-12
BTBD6	-0.329797	0.143801	0.164535
BTBD7	-0.436509	2.77079e-23	1.17365e-22
BTBD8	-0.777806	9.09459e-21	3.34656e-20
BTBD9	0.179622	0.0217066	0.0270442
BTC	-0.349694	2.09892e-15	5.78729e-15
BTD	-0.572038	7.32731e-11	1.58208e-10
BTF3	-0.130668	0.000359283	0.000515103
BTF3L4	0.294675	1.47167e-09	2.95652e-09
BTF3P11	0.785471	4.89101e-06	7.94576e-06
BTG1	-0.384817	8.62203e-17	2.55352e-16
BTG2	-0.576353	8.38933e-12	1.90436e-11
BTG3	0.0739238	9.01894e-06	1.44111e-05
BTK	0.377184	0.000217173	0.000316333
BTLA	0.557961	0.177557	0.200856
BTN1A1	-0.265363	4.68632e-17	1.40715e-16
BTN2A1	-0.119058	2.79993e-06	4.61315e-06
BTN2A2	0.292649	0.0182288	0.0228833
BTN2A3P	-0.500503	4.97556e-13	1.20263e-12
BTN3A1	-0.194248	3.8101e-10	7.89481e-10
BTN3A2	-0.0609504	0.000209015	0.000304753
BTN3A3	-0.199051	1.89825e-08	3.57995e-08
BTNL8	-0.424971	5.33664e-10	1.09661e-09
BTNL9	-3.50238	3.80464e-60	1.42197e-57
BTRC	0.322999	0.357014	0.387575
BUB1	3.04348	5.00081e-57	5.54189e-55
BUB1B	2.73224	1.30152e-55	1.03368e-53
BUB3	1.01065	7.21617e-50	2.28484e-48
BUD13	-0.126413	1.50496e-09	3.02181e-09
BUD31	0.537504	7.2701e-23	3.0112e-22
BVES	-1.32987	2.40991e-40	3.04813e-39
BVES-AS1	-1.57554	4.27138e-40	5.29367e-39
BYSL	0.953058	5.68743e-29	3.348e-28
BZRAP1	-0.108094	0.00359221	0.00478284
BZW1	0.447286	1.63722e-10	3.46321e-10
BZW2	0.782543	1.24027e-31	8.58727e-31
C10orf10	-1.85222	1.498e-40	1.92149e-39
C10orf103	0.254542	0.149356	0.170554
C10orf105	-0.942949	4.3283e-28	2.42367e-27
C10orf107	0.263664	2.14202e-07	3.77802e-07
C10orf108	-1.11941	1.53252e-38	1.69439e-37
C10orf11	-0.337184	1.83948e-07	3.25888e-07
C10orf111	-0.184815	0.000293749	0.000423536
C10orf114	0.64962	0.0237039	0.0294327
C10orf116	-1.34	4.49601e-20	1.59498e-19
C10orf118	-0.302046	3.0483e-09	6.02236e-09
C10orf12	0.341601	0.306492	0.335808
C10orf125	0.0415899	0.0534245	0.0641545
C10orf128	-1.70599	3.11986e-49	9.06519e-48
C10orf129	-0.229702	9.33559e-11	2.00299e-10
C10orf131	0.335868	0.0507732	0.0611325
C10orf136	-1.25363	1.70206e-25	8.18029e-25
C10orf137	0.103529	0.864086	0.876829
C10orf140	-0.231039	4.39997e-17	1.32263e-16
C10orf2	0.31852	8.643e-06	1.38243e-05
C10orf25	-0.663388	1.3091e-26	6.70774e-26
C10orf26	-0.154513	0.00134468	0.00184648
C10orf27	-0.721374	0.507695	0.537949
C10orf28	-0.00821694	0.522331	0.552138
C10orf32	-0.27631	2.17185e-08	4.07859e-08
C10orf35	0.892039	5.47166e-18	1.73479e-17
C10orf46	0.237852	0.000112665	0.000167539
C10orf47	0.575184	4.7096e-09	9.19489e-09
C10orf54	-1.39854	2.6391e-48	6.88152e-47
C10orf55	-0.160808	1.14901e-07	2.06246e-07
C10orf58	-1.03781	5.49804e-10	1.12856e-09
C10orf67	1.68918	0.0162188	0.0204624
C10orf68	0.69677	2.714e-06	4.47427e-06
C10orf76	0.0308787	0.602356	0.629814
C10orf81	-0.491799	1.90813e-07	3.37769e-07
C10orf82	2.16065	0.471418	0.502191
C10orf88	0.176676	0.000169899	0.000249495
C10orf90	-2.16212	9.71676e-50	3.02633e-48
C10orf91	2.07016	2.74473e-10	5.73969e-10
C10orf95	1.41741	4.46074e-30	2.82573e-29
C11orf1	-0.187443	2.752e-07	4.82175e-07
C11orf10	0.663425	2.89386e-21	1.09836e-20
C11orf16	1.16763	0.554563	0.583523
C11orf2	-0.298391	1.36358e-08	2.59005e-08
C11orf20	0.272164	0.0222153	0.0276509
C11orf21	0.22375	0.0400467	0.0487067
C11orf24	0.748952	1.17512e-28	6.79995e-28
C11orf30	0.20579	0.0231776	0.0287998
C11orf31	0.953983	3.2814e-34	2.74449e-33
C11orf35	1.51396	6.94035e-19	2.31034e-18
C11orf41	0.797661	0.00138144	0.00189573
C11orf42	0.0525267	0.168947	0.191605
C11orf45	0.0286158	0.027805	0.0343411
C11orf46	-0.253368	3.42595e-16	9.83317e-16
C11orf48	1.06361	7.22807e-40	8.83168e-39
C11orf49	0.57109	1.90419e-20	6.89771e-20
C11orf51	0.331124	8.33582e-06	1.33487e-05
C11orf53	-1.42576	1.58427e-25	7.62765e-25
C11orf54	-0.363376	2.98294e-19	1.01351e-18
C11orf57	-0.159046	2.85661e-08	5.32101e-08
C11orf58	0.00283158	0.535585	0.564958
C11orf61	-0.332203	1.11555e-14	2.95901e-14
C11orf63	-0.682383	1.78949e-22	7.23426e-22
C11orf65	0.126723	0.257319	0.285127
C11orf67	-0.0187627	3.95422e-05	6.05587e-05
C11orf68	0.102052	0.159307	0.181211
C11orf70	-0.245151	6.17861e-15	1.66366e-14
C11orf71	0.0606741	0.247999	0.275489
C11orf73	0.000890877	0.463575	0.494389
C11orf74	-0.206819	1.75662e-06	2.92811e-06
C11orf75	0.4311	0.225901	0.25219
C11orf80	0.913304	1.41847e-18	4.64243e-18
C11orf82	1.60958	1.74685e-35	1.58405e-34
C11orf83	1.27725	1.02168e-29	6.33103e-29
C11orf84	1.02637	3.11795e-34	2.61121e-33
C11orf85	1.25442	0.755155	0.775999
C11orf86	3.86303	0.877966	0.889208
C11orf87	-2.1357	4.6886e-33	3.59635e-32
C11orf88	1.78623	0.420286	0.451302
C11orf9	0.512327	0.19984	0.224609
C11orf91	-0.188139	1.60725e-17	4.95085e-17
C11orf92	-1.25752	8.93228e-34	7.22658e-33
C11orf93	-0.590421	2.08717e-36	2.00421e-35
C11orf94	0.776344	4.93169e-09	9.61668e-09
C11orf95	-0.436569	2.01649e-24	9.08447e-24
C11orf96	-0.899534	1.37817e-07	2.46266e-07
C12orf10	0.234093	0.000822872	0.00114739
C12orf23	0.515851	2.06825e-16	6.00045e-16
C12orf26	-0.323708	2.46052e-17	7.49799e-17
C12orf29	-0.0075327	0.0138302	0.0175487
C12orf32	0.89626	2.34777e-37	2.39694e-36
C12orf33	-0.215005	3.72319e-07	6.46984e-07
C12orf34	1.14136	1.75873e-15	4.86759e-15
C12orf35	-0.054245	5.61162e-05	8.5216e-05
C12orf36	2.85061	0.0620161	0.0739499
C12orf39	-4.86577	1.12515e-46	2.53206e-45
C12orf4	0.18585	0.0244336	0.0302992
C12orf42	1.15462	0.0217842	0.0271373
C12orf43	-0.122258	2.94369e-06	4.84371e-06
C12orf44	0.717736	2.63614e-26	1.33071e-25
C12orf45	0.434258	4.07093e-07	7.05547e-07
C12orf47	0.0848506	0.688094	0.711885
C12orf49	0.332757	0.0169218	0.0213042
C12orf5	0.27859	0.000136362	0.000201692
C12orf51	0.00824198	0.0350379	0.0428856
C12orf52	0.790804	1.85525e-37	1.90841e-36
C12orf53	-0.125389	0.00660939	0.0086106
C12orf54	-1.46299	8.13169e-40	9.89771e-39
C12orf56	2.62421	0.535044	0.564449
C12orf57	0.36746	3.43809e-05	5.28837e-05
C12orf59	1.02935	6.70842e-17	1.99921e-16
C12orf60	1.02312	7.70516e-05	0.000115955
C12orf61	-0.0802945	0.0613459	0.0731828
C12orf65	0.127652	0.937641	0.943581
C12orf66	0.377919	0.000327232	0.000470318
C12orf68	-0.522268	7.90015e-19	2.61932e-18
C12orf69	1.1741	0.230398	0.256925
C12orf70	2.06093	5.29406e-33	4.04612e-32
C12orf71	-0.439222	2.2964e-08	4.3057e-08
C12orf73	0.545801	3.7381e-16	1.07114e-15
C12orf74	1.4788	0.00231689	0.00312919
C12orf75	0.116303	0.297655	0.326651
C12orf76	0.373636	3.9044e-09	7.65893e-09
C13orf15	-1.39757	1.50724e-45	3.04338e-44
C13orf33	-2.15996	1.44085e-34	1.23879e-33
C14orf1	0.464595	7.20578e-13	1.7281e-12
C14orf101	-0.0388337	0.00470647	0.00621347
C14orf102	-0.190785	2.30417e-08	4.31857e-08
C14orf109	0.304481	4.01998e-06	6.56091e-06
C14orf118	-0.382939	9.87525e-18	3.08729e-17
C14orf119	0.315638	3.60493e-12	8.34915e-12
C14orf126	-0.229274	3.17076e-10	6.60596e-10
C14orf129	0.370369	1.97683e-11	4.40089e-11
C14orf132	-0.463715	9.10177e-20	3.17048e-19
C14orf133	-0.0309184	0.252112	0.279715
C14orf135	-0.0734682	0.00679161	0.00883711
C14orf142	0.581364	1.9441e-23	8.29746e-23
C14orf149	-0.59612	1.07265e-20	3.92884e-20
C14orf159	-0.543302	2.33204e-22	9.36993e-22
C14orf162	0.99	0.188353	0.212275
C14orf166	0.276167	7.81304e-06	1.25399e-05
C14orf167	0.196336	0.262246	0.290098
C14orf169	0.62569	1.57793e-30	1.02686e-29
C14orf176	-0.0999321	2.77546e-05	4.29233e-05
C14orf180	-4.58537	3.22364e-49	9.31146e-48
C14orf182	1.48546	2.72431e-12	6.35206e-12
C14orf2	0.455109	2.67136e-09	5.29247e-09
C14orf21	0.057382	0.977203	0.979567
C14orf28	-0.733004	1.35804e-33	1.08717e-32
C14orf37	-0.0640706	0.00252912	0.0034069
C14orf38	2.1093	0.0346773	0.0424578
C14orf39	0.143052	0.0131112	0.0166731
C14orf43	-0.112389	8.71022e-06	1.39295e-05
C14orf45	0.205288	0.989154	0.989881
C14orf49	-2.37104	3.7716e-42	5.50885e-41
C14orf55	0.103958	0.00625011	0.00815423
C14orf64	-1.16344	2.26942e-33	1.78455e-32
C14orf79	0.769945	9.35789e-17	2.76758e-16
C14orf80	1.54199	5.59154e-36	5.2092e-35
C14orf93	0.0070158	0.504099	0.534585
C15orf17	-0.581337	4.24991e-34	3.5129e-33
C15orf23	1.12664	3.52316e-37	3.55882e-36
C15orf24	0.175157	0.00505608	0.00665198
C15orf26	0.462127	0.103472	0.120469
C15orf27	0.183191	0.00068927	0.000966682
C15orf29	-0.127582	5.77948e-05	8.77021e-05
C15orf33	-0.0690962	0.0195074	0.0244255
C15orf34	-0.133072	0.00152042	0.00208075
C15orf37	0.363956	9.23597e-05	0.00013813
C15orf38	-0.220546	3.10694e-08	5.7715e-08
C15orf38-AP3S2	0.19542	0.389656	0.420592
C15orf39	0.0334724	0.149905	0.171139
C15orf40	-0.227792	3.96933e-12	9.16528e-12
C15orf41	-0.133887	5.3238e-08	9.76209e-08
C15orf42	2.03672	2.96596e-36	2.82671e-35
C15orf44	0.365714	1.61067e-21	6.18972e-21
C15orf48	1.86156	1.75879e-16	5.12603e-16
C15orf50	2.66718	4.57284e-12	1.05193e-11
C15orf52	-0.680038	2.01163e-16	5.8424e-16
C15orf54	4.07407	7.2313e-31	4.78098e-30
C15orf56	0.56867	0.0883327	0.103562
C15orf57	-0.0654197	0.0122574	0.0156269
C15orf58	0.49543	1.14788e-13	2.87627e-13
C15orf59	1.19098	0.00495265	0.00652221
C15orf61	0.219385	0.000360807	0.00051721
C15orf62	-0.0437033	0.00380848	0.00506371
C15orf63	0.401282	0.542399	0.571481
C16orf13	1.2509	7.78395e-39	8.84206e-38
C16orf3	0.259972	0.169491	0.192177
C16orf42	0.710356	7.13327e-19	2.37207e-18
C16orf45	0.167493	0.000369691	0.000529546
C16orf46	0.0260949	0.171743	0.194637
C16orf48	0.206889	0.423807	0.454853
C16orf5	-0.600535	3.17055e-31	2.14533e-30
C16orf52	-0.263466	6.76513e-12	1.54191e-11
C16orf53	1.25839	8.11288e-49	2.25422e-47
C16orf54	-0.168998	3.85785e-10	7.98767e-10
C16orf55	1.06567	3.08935e-40	3.86392e-39
C16orf57	0.159787	0.460029	0.490964
C16orf58	0.683865	2.89273e-34	2.43329e-33
C16orf59	2.73157	6.84953e-59	1.43471e-56
C16orf62	0.0955357	0.314967	0.3444
C16orf7	0.449958	9.86877e-06	1.57281e-05
C16orf70	0.279232	0.000169711	0.000249257
C16orf71	1.69226	8.44333e-28	4.65274e-27
C16orf72	0.23491	1.81823e-06	3.0279e-06
C16orf73	0.938702	0.00018601	0.000272356
C16orf74	0.838907	3.05715e-06	5.02651e-06
C16orf79	1.46908	1.62169e-22	6.57683e-22
C16orf80	-0.122688	6.4262e-06	1.03612e-05
C16orf86	-0.559799	1.06155e-17	3.3122e-17
C16orf87	0.305978	0.00124337	0.0017113
C16orf88	1.1315	6.7945e-52	2.76141e-50
C16orf89	-0.699329	3.0616e-30	1.95632e-29
C16orf91	0.899317	5.83088e-31	3.87526e-30
C16orf93	1.94542	5.86826e-34	4.80476e-33
C16orf95	0.349004	0.0156738	0.0197972
C16orf96	-0.803161	2.04902e-23	8.73547e-23
C17orf100	-0.180185	0.000401363	0.000573234
C17orf101	0.358801	3.082e-06	5.06562e-06
C17orf103	-1.56188	4.14322e-52	1.73188e-50
C17orf104	0.967465	0.00236074	0.00318638
C17orf107	-0.323062	5.15284e-06	8.36184e-06
C17orf108	-0.57912	6.60069e-25	3.06195e-24
C17orf109	1.09029	6.33055e-11	1.37184e-10
C17orf110	1.79493	0.00367199	0.0048877
C17orf28	1.50376	7.23218e-29	4.22991e-28
C17orf39	-0.711412	1.10155e-33	8.88179e-33
C17orf47	0.50512	0.000174671	0.000256325
C17orf48	-0.61665	3.02908e-36	2.88398e-35
C17orf50	-0.123153	4.45392e-06	7.25262e-06
C17orf51	-0.925828	1.01122e-38	1.13649e-37
C17orf53	0.666187	1.73134e-15	4.79389e-15
C17orf56	0.609807	4.4984e-15	1.21951e-14
C17orf57	-0.447044	1.33624e-14	3.52771e-14
C17orf58	0.196075	0.386414	0.417352
C17orf59	0.364652	7.20825e-06	1.15858e-05
C17orf61	-0.137035	0.00042788	0.000610055
C17orf62	0.948566	8.19728e-44	1.40511e-42
C17orf63	0.424659	5.0965e-08	9.357e-08
C17orf65	0.56596	3.90086e-18	1.2463e-17
C17orf66	0.748443	0.000514797	0.000729449
C17orf67	0.111477	0.00245598	0.00331164
C17orf69	-0.188991	1.50523e-05	2.37097e-05
C17orf70	0.902274	1.4396e-37	1.49294e-36
C17orf72	0.469042	0.307017	0.336267
C17orf75	0.276213	0.00567027	0.00742672
C17orf76-AS1	-0.389241	4.11578e-16	1.17706e-15
C17orf77	0.637537	1.71534e-07	3.04547e-07
C17orf78	0.855072	0.012885	0.0163964
C17orf79	0.0545068	0.634221	0.66092
C17orf80	0.10553	0.763405	0.783801
C17orf81	-0.0423198	0.00144246	0.00197719
C17orf82	1.18038	0.0012825	0.00176325
C17orf85	-0.236231	4.06548e-14	1.04592e-13
C17orf89	0.593798	1.03285e-07	1.86202e-07
C17orf90	1.25859	3.07893e-32	2.22048e-31
C17orf96	1.0721	0.000496074	0.000703599
C17orf97	0.634737	9.63871e-07	1.63266e-06
C18orf1	0.281476	0.93742	0.943508
C18orf21	0.287374	5.71851e-05	8.68253e-05
C18orf25	0.0531795	0.735849	0.757467
C18orf32	0.658247	1.96631e-17	6.02087e-17
C18orf34	-2.72738	5.97072e-58	9.03238e-56
C18orf54	0.435872	0.14026	0.160735
C18orf56	2.13619	2.61157e-35	2.34586e-34
C18orf8	0.214837	5.36092e-06	8.68842e-06
C19orf10	1.03016	1.54629e-37	1.59923e-36
C19orf12	-1.13802	2.83761e-29	1.70893e-28
C19orf18	0.35204	0.854934	0.868466
C19orf21	3.12973	1.4456e-35	1.3184e-34
C19orf24	1.03505	5.2805e-30	3.32953e-29
C19orf25	0.70211	9.70169e-20	3.37514e-19
C19orf26	1.32884	6.85297e-25	3.17203e-24
C19orf29	0.454477	1.90307e-11	4.23816e-11
C19orf29-AS1	0.394326	0.0263058	0.0325424
C19orf35	0.231147	0.267717	0.295754
C19orf38	0.804122	3.53469e-12	8.18848e-12
C19orf40	1.06643	3.0664e-47	7.28785e-46
C19orf42	0.283608	2.66376e-08	4.97346e-08
C19orf43	0.47784	3.37804e-13	8.24229e-13
C19orf44	0.062018	0.646327	0.672249
C19orf45	1.9692	8.48872e-30	5.29289e-29
C19orf46	1.34591	1.17798e-29	7.25713e-29
C19orf47	0.430368	3.07257e-14	7.94765e-14
C19orf48	1.1595	8.18262e-32	5.73626e-31
C19orf51	2.43768	9.19756e-28	5.05813e-27
C19orf52	0.670829	3.13726e-36	2.97954e-35
C19orf53	0.799296	1.74395e-27	9.39289e-27
C19orf54	0.450362	8.45456e-15	2.25893e-14
C19orf55	0.563413	1.69435e-18	5.51502e-18
C19orf57	0.671657	0.0182971	0.0229675
C19orf59	1.42004	1.24661e-09	2.51527e-09
C19orf6	0.514923	2.20469e-15	6.06839e-15
C19orf60	0.84428	8.10215e-12	1.84049e-11
C19orf63	0.915717	8.11277e-33	6.11215e-32
C19orf66	0.402104	5.2834e-05	8.03534e-05
C19orf69	-1.9743	1.6486e-31	1.13444e-30
C19orf70	0.491211	7.97765e-10	1.62564e-09
C19orf71	0.643025	2.10186e-09	4.19118e-09
C19orf73	0.6867	3.51213e-09	6.91221e-09
C19orf76	-0.532707	2.60311e-12	6.07615e-12
C19orf77	-0.478204	6.65269e-08	1.21416e-07
C19orf79	0.925781	6.81284e-21	2.52596e-20
C19orf80	-3.32748	1.74254e-39	2.06816e-38
C19orf81	1.72853	0.0128781	0.0163887
C1D	0.133261	0.000277491	0.000400671
C1GALT1	-0.117702	1.97294e-10	4.15631e-10
C1GALT1C1	0.243682	0.000211547	0.000308398
C1orf100	0.821447	9.02839e-07	1.53228e-06
C1orf101	0.00856936	0.0212191	0.0264628
C1orf105	4.0159	3.77457e-11	8.27168e-11
C1orf106	1.64069	0.0220826	0.0274929
C1orf109	0.0467226	0.417724	0.448779
C1orf110	-0.253662	8.03235e-10	1.63661e-09
C1orf111	0.612213	0.487614	0.518343
C1orf112	1.15892	3.54372e-49	1.01574e-47
C1orf114	0.269919	0.0252369	0.0312628
C1orf115	-1.12058	6.17831e-38	6.57169e-37
C1orf116	0.0627509	0.00454199	0.0060038
C1orf122	0.922874	1.487e-25	7.17201e-25
C1orf123	-0.345008	1.02815e-10	2.2005e-10
C1orf124	0.373524	2.67473e-10	5.59576e-10
C1orf126	-0.185676	1.23251e-05	1.954e-05
C1orf127	0.598184	4.38137e-19	1.47472e-18
C1orf129	1.24778	0.683337	0.707231
C1orf130	-0.72909	1.63058e-22	6.61011e-22
C1orf131	0.830676	5.8218e-43	9.12577e-42
C1orf133	-0.218325	3.40729e-09	6.71141e-09
C1orf135	2.06313	1.46374e-43	2.44098e-42
C1orf140	-1.67279	5.95657e-30	3.74961e-29
C1orf144	0.0621153	0.0936374	0.109485
C1orf150	-0.855597	5.66823e-12	1.29733e-11
C1orf158	2.88389	0.0560977	0.0672206
C1orf159	1.11821	1.94697e-34	1.66269e-33
C1orf162	0.180845	0.0129975	0.0165339
C1orf168	0.456526	0.269998	0.298068
C1orf170	-0.11583	3.65441e-21	1.37743e-20
C1orf172	0.662037	2.00725e-13	4.96822e-13
C1orf173	0.181564	7.67772e-09	1.48093e-08
C1orf174	0.224294	1.04451e-06	1.76659e-06
C1orf177	0.440571	0.450295	0.481298
C1orf182	1.84215	1.05606e-45	2.15288e-44
C1orf186	1.55397	0.0320785	0.0393924
C1orf187	1.48619	2.00334e-09	4.00017e-09
C1orf189	2.02159	7.99118e-16	2.25026e-15
C1orf192	-0.0747069	0.00301415	0.00403545
C1orf194	2.29147	1.67486e-16	4.88517e-16
C1orf198	-0.0256554	0.00157353	0.00215158
C1orf200	1.09984	2.15524e-08	4.04898e-08
C1orf201	-0.0434531	0.0047928	0.00632174
C1orf204	-0.196486	9.38347e-07	1.59013e-06
C1orf21	0.00915718	0.00935788	0.0120529
C1orf210	0.501882	4.21122e-08	7.77134e-08
C1orf212	0.09111	0.0976125	0.113923
C1orf213	-0.532456	4.60018e-14	1.1795e-13
C1orf216	0.297843	1.83525e-10	3.87138e-10
C1orf220	1.31071	9.22453e-22	3.58688e-21
C1orf226	-0.0946282	0.00101961	0.00141108
C1orf227	0.503945	0.0470265	0.0568223
C1orf228	0.84985	2.14378e-10	4.50873e-10
C1orf229	0.245524	0.455996	0.487041
C1orf233	1.67135	3.32183e-32	2.38663e-31
C1orf27	0.51348	2.78973e-12	6.50141e-12
C1orf31	1.19703	7.24219e-45	1.36677e-43
C1orf35	1.25913	4.02647e-38	4.31657e-37
C1orf38	0.221803	0.242142	0.26947
C1orf43	0.656177	6.65708e-31	4.41052e-30
C1orf50	0.105859	0.216372	0.242092
C1orf51	0.876355	3.60796e-09	7.09714e-09
C1orf52	-0.127687	5.04116e-08	9.25808e-08
C1orf53	1.10665	9.48938e-16	2.65683e-15
C1orf54	0.0600544	0.529209	0.558944
C1orf55	0.181468	0.0160236	0.0202229
C1orf56	0.924762	5.8611e-26	2.89426e-25
C1orf61	-0.647887	1.89382e-11	4.21805e-11
C1orf63	0.120003	0.377652	0.408398
C1orf64	1.4175	0.0242101	0.0300318
C1orf65	2.58714	3.78301e-15	1.02909e-14
C1orf74	0.749408	7.74438e-19	2.56902e-18
C1orf85	0.71834	3.61573e-25	1.69794e-24
C1orf86	1.02787	2.21833e-25	1.05656e-24
C1orf88	0.32137	0.161372	0.183429
C1orf9	0.858605	7.84738e-25	3.62528e-24
C1orf94	2.77498	0.036221	0.0442456
C1orf95	0.482982	1.20075e-23	5.18287e-23
C1orf96	0.484707	5.5991e-06	9.06211e-06
C1orf98	-0.075308	6.42079e-05	9.72017e-05
C1QA	-0.0924301	0.406654	0.43775
C1QB	-0.00139762	0.70471	0.727889
C1QBP	0.46059	9.22585e-11	1.97989e-10
C1QC	0.126668	0.114559	0.132638
C1QL1	1.20508	0.00133306	0.00183105
C1QL2	0.118516	7.66425e-22	2.99116e-21
C1QL3	-0.372099	6.90474e-06	1.11083e-05
C1QL4	1.27793	0.000523676	0.000741423
C1QTNF1	-1.3795	6.62763e-18	2.09362e-17
C1QTNF2	-0.72242	1.45275e-12	3.42879e-12
C1QTNF3	0.808082	2.53332e-07	4.44801e-07
[truncated: 17,062 more rows]

## Sheet: tumor_normal_DEGlist
	log2foldChange	pValues	FDR
1/2-SBSRNA4	-0.222114	6.82508e-06	1.23915e-05
A1BG	0.56955	0.0598407	0.0741475
A1BG-AS1	4.90497e-05	0.551866	0.58812
A1CF	-0.0177316	0.0756342	0.0924231
A2LD1	0.460027	8.86676e-07	1.72792e-06
A2M	-0.0967238	4.0429e-06	7.45793e-06
A2ML1	3.98532	0.00294041	0.00420587
A2MP1	-0.925154	1.57598e-32	2.6646e-31
A4GALT	-0.501132	2.86936e-13	9.28901e-13
A4GNT	-0.677791	7.1859e-06	1.30244e-05
AAAS	-0.301633	2.67666e-15	1.01262e-14
AACS	-0.473303	0.169157	0.196873
AACSP1	1.84141	0.103035	0.123664
AADAC	-0.0864533	7.32107e-12	2.1299e-11
AADAT	0.12975	4.40112e-11	1.19921e-10
AAGAB	0.763123	1.12968e-30	1.57803e-29
AAK1	0.0196151	0.308692	0.344572
AAMP	0.0493572	0.69266	0.721666
AANAT	-0.103236	9.53394e-05	0.000157278
AARS	0.171476	0.670144	0.700792
AARS2	0.138604	0.195566	0.225519
AARSD1	0.100737	0.344612	0.381694
AASDH	-0.146722	2.22349e-06	4.19803e-06
AASDHPPT	0.251113	0.00342853	0.00487106
AASS	-2.03076	4.60601e-47	7.13448e-45
AATF	0.388349	1.17723e-06	2.27179e-06
AATK	-0.136082	1.71867e-09	4.15593e-09
AATK-AS1	0.597109	0.847685	0.864106
ABAT	1.3568	1.30534e-05	2.31054e-05
ABCA1	-0.766321	3.67313e-16	1.47903e-15
ABCA10	-2.77038	6.80565e-48	1.24492e-45
ABCA11P	-0.952985	1.79545e-38	6.44585e-37
ABCA12	3.31199	8.97803e-13	2.79982e-12
ABCA13	2.70114	3.14442e-05	5.39048e-05
ABCA17P	0.535701	0.0347599	0.0442786
ABCA2	-0.135291	3.29068e-05	5.63065e-05
ABCA3	1.15194	2.12788e-15	8.10594e-15
ABCA4	0.751254	0.040511	0.0511972
ABCA5	-1.45397	1.15837e-42	7.86174e-41
ABCA6	-2.1751	4.60601e-47	7.13448e-45
ABCA7	-0.341487	7.241e-08	1.53728e-07
ABCA8	-1.68039	1.68628e-35	3.9354e-34
ABCA9	-2.84752	4.72604e-51	1.85251e-48
ABCB1	-0.754689	3.72759e-17	1.61653e-16
ABCB10	0.235037	0.00372317	0.00527133
ABCB11	-1.43846	6.13002e-14	2.08499e-13
ABCB4	0.532854	2.65914e-09	6.33674e-09
ABCB5	-2.48236	8.61828e-31	1.22344e-29
ABCB6	-0.130065	9.11776e-05	0.000150645
ABCB7	-0.15096	6.47954e-07	1.27788e-06
ABCB8	0.467003	2.76165e-11	7.65744e-11
ABCB9	0.071964	0.0513753	0.064184
ABCC1	0.465521	1.26924e-10	3.33767e-10
ABCC10	-0.193966	3.72048e-09	8.75942e-09
ABCC11	1.95209	2.46028e-05	4.25755e-05
ABCC12	1.66549	0.06033	0.0746863
ABCC13	4.62109	0.0016588	0.00243693
ABCC2	0.442713	2.8019e-23	2.04779e-22
ABCC3	-0.87729	1.21204e-16	5.05421e-16
ABCC4	1.07993	0.00320314	0.00456772
ABCC5	0.352058	0.58381	0.619106
ABCC6	0.432809	0.506413	0.54418
ABCC6P1	0.433131	0.078594	0.0958448
ABCC6P2	1.02516	0.415631	0.454356
ABCC8	0.700647	0.619867	0.65359
ABCC9	-1.05609	1.10651e-21	7.08659e-21
ABCD1	-0.163319	0.689458	0.718838
ABCD2	-1.85087	3.98572e-13	1.27717e-12
ABCD3	0.697389	2.96062e-11	8.19374e-11
ABCD4	-0.722206	6.51137e-37	1.8311e-35
ABCE1	0.286136	4.7103e-05	7.97802e-05
ABCF1	0.175942	0.0718948	0.0881002
ABCF2	0.412131	7.53378e-15	2.74576e-14
ABCF3	0.160155	0.00423941	0.0059688
ABCG1	0.220108	0.0898473	0.108822
ABCG2	-0.346287	1.38724e-07	2.8774e-07
ABCG4	-0.385368	2.62219e-08	5.77971e-08
ABCG5	0.177416	0.251387	0.284945
ABCG8	0.449401	0.87538	0.889034
ABHD1	0.120405	0.156002	0.18247
ABHD10	0.463708	4.99752e-15	1.84662e-14
ABHD11	0.567123	1.59704e-05	2.80695e-05
ABHD11-AS1	1.40267	7.57353e-06	1.37037e-05
ABHD12	0.717421	5.80374e-16	2.30792e-15
ABHD12B	2.0812	0.297049	0.332485
ABHD13	0.131675	0.165249	0.192675
ABHD14A	0.477189	0.000469847	0.000725722
ABHD14B	-0.0743493	0.00858594	0.0117049
ABHD15	-0.322676	0.60377	0.638404
ABHD16A	0.2871	1.29873e-07	2.69877e-07
ABHD16B	0.263543	0.684212	0.714104
ABHD2	0.988615	1.46378e-10	3.82826e-10
ABHD3	0.563098	0.0007502	0.00113843
ABHD4	-0.0279147	0.0171377	0.0226058
ABHD5	-0.39339	0.124342	0.147586
ABHD6	-0.664349	9.62846e-12	2.77387e-11
ABHD8	0.140359	0.877141	0.890446
ABI1	0.100727	0.541755	0.5785
ABI2	-0.00386397	0.201411	0.231855
ABI3	0.332588	0.0071555	0.0098344
ABI3BP	-0.562169	4.6176e-11	1.25481e-10
ABL1	-0.545885	1.1489e-26	1.123e-25
ABL2	0.253377	0.000160046	0.00025858
ABLIM1	-0.855516	1.42903e-27	1.51059e-26
ABLIM2	-0.737937	2.11698e-12	6.4154e-12
ABLIM3	-1.18312	1.46719e-17	6.56424e-17
ABO	-0.769663	3.44016e-29	4.19259e-28
ABP1	3.82878	1.05398e-11	3.02838e-11
ABR	-0.350331	1.91097e-15	7.30136e-15
ABT1	0.362386	2.02595e-09	4.86891e-09
ABTB1	-0.97354	1.97615e-37	6.13181e-36
ABTB2	0.232618	0.00619499	0.00856763
ACAA1	0.176602	0.390408	0.42871
ACAA2	-0.599464	2.11665e-05	3.68415e-05
ACACA	0.498242	3.9996e-10	1.01493e-09
ACACB	-2.7816	1.13855e-37	3.65078e-36
ACAD10	-0.0872619	8.15072e-05	0.000135167
ACAD11	-1.00759	1.33138e-36	3.59155e-35
ACAD8	-0.463686	2.48629e-25	2.17262e-24
ACAD9	0.197791	0.00132494	0.00196284
ACADL	-0.607875	2.03995e-22	1.38597e-21
ACADM	-0.0592416	0.287388	0.322253
ACADS	-0.854128	2.57379e-18	1.22212e-17
ACADSB	0.549633	0.399367	0.437572
ACADVL	-0.930512	1.12674e-38	4.20218e-37
ACAN	3.77681	4.57666e-23	3.28245e-22
ACAP1	0.339706	0.0141223	0.0188131
ACAP2	0.0328786	0.201302	0.231743
ACAP3	-0.572071	1.10914e-22	7.69071e-22
ACAT1	-0.224337	0.000236046	0.000375154
ACAT2	0.606656	9.0154e-11	2.39434e-10
ACBD3	0.515191	8.11651e-16	3.19389e-15
ACBD4	-0.565109	7.81512e-18	3.5629e-17
ACBD5	0.403897	7.07511e-07	1.39176e-06
ACBD6	0.575258	6.49112e-23	4.58027e-22
ACBD7	1.41582	9.68668e-10	2.38804e-09
ACCN1	2.46679	0.194796	0.224738
ACCN2	0.248708	0.107739	0.128987
ACCN3	-0.295633	4.44203e-12	1.31339e-11
ACCN4	-0.0365559	0.000143163	0.000232339
ACCN5	2.17703	0.0217528	0.0283432
ACCS	-1.24081	1.0602e-38	3.98499e-37
ACD	-0.329063	2.15705e-14	7.57276e-14
ACE	0.246102	0.115197	0.13742
ACE2	1.38308	1.31926e-15	5.11899e-15
ACER1	0.533974	7.71473e-06	1.39434e-05
ACER2	-0.783682	3.16805e-13	1.0225e-12
ACER3	0.375723	0.107062	0.128257
ACHE	0.065768	3.65316e-13	1.17394e-12
ACIN1	-0.155187	1.51503e-08	3.39745e-08
ACLY	0.206919	9.90862e-14	3.31906e-13
ACMSD	2.43059	0.284145	0.319026
ACN9	0.444795	0.0128709	0.0172321
ACO1	-0.918319	0.000809705	0.00122515
ACO2	0.301987	9.48117e-08	1.99479e-07
ACOT1	-0.346915	0.0111727	0.0150529
ACOT11	0.475834	0.689687	0.719037
ACOT13	0.726023	1.67582e-25	1.48125e-24
ACOT2	-0.508437	0.00400901	0.00565643
ACOT4	0.974557	4.29867e-13	1.37356e-12
ACOT6	0.194241	0.957831	0.962894
ACOT7	1.09032	1.23826e-20	7.19181e-20
ACOT8	0.255942	0.0811116	0.098777
ACOT9	-0.0652915	0.000718742	0.00109294
ACOX1	0.0235529	0.016304	0.0215506
ACOX2	0.675183	0.0023857	0.00344812
ACOX3	0.444232	0.000199919	0.000319534
ACOXL	0.779766	0.939559	0.946358
ACP1	0.465405	6.9822e-20	3.77023e-19
ACP2	0.438727	1.87419e-11	5.28056e-11
ACP5	1.48531	2.21454e-17	9.76237e-17
ACP6	0.299115	0.24353	0.276545
ACPL2	0.624777	2.17359e-17	9.58404e-17
ACPP	1.01115	9.51215e-05	0.000156945
ACPT	0.283042	0.104168	0.124938
ACR	-1.64605	5.609e-33	1.0003e-31
ACRBP	0.0814327	0.78576	0.808361
ACRC	-0.788406	5.01047e-25	4.24135e-24
ACRV1	1.07917	0.000130617	0.000212896
ACSBG1	-0.234078	4.60476e-19	2.32135e-18
ACSBG2	-0.38468	6.16121e-06	1.12169e-05
ACSF2	0.179858	0.12044	0.143291
ACSF3	0.0560784	0.0736262	0.0901069
ACSL1	-1.83615	1.81683e-09	4.38281e-09
ACSL3	0.763113	2.7831e-16	1.12989e-15
ACSL4	-0.356861	3.30162e-08	7.21681e-08
ACSL5	-0.274396	2.02054e-08	4.48913e-08
ACSL6	1.34439	0.662478	0.69338
ACSM1	1.99264	0.577014	0.612744
ACSM3	-0.445676	3.69957e-09	8.71339e-09
ACSM4	-0.102458	2.79238e-09	6.64517e-09
ACSM5	-1.81526	4.88224e-21	2.96189e-20
ACSS1	0.0431848	0.0580936	0.072099
ACSS2	-0.828644	1.77226e-20	1.01158e-19
ACSS3	-0.441504	1.85842e-07	3.82047e-07
ACTA1	-0.419979	3.61148e-13	1.16113e-12
ACTA2	-0.658213	6.45244e-14	2.18884e-13
ACTB	0.516586	5.98176e-14	2.036e-13
ACTBL2	1.03341	0.0417401	0.0526501
ACTC1	-1.13618	3.55109e-12	1.05762e-11
ACTG1	0.657694	8.01749e-26	7.27406e-25
ACTG2	-0.0138313	4.37185e-16	1.7523e-15
ACTL10	1.11701	4.65246e-15	1.72276e-14
ACTL6A	0.586366	1.78864e-17	7.94874e-17
ACTL8	6.70775	3.7997e-08	8.25668e-08
ACTN1	-0.106499	0.000852411	0.00128652
ACTN2	0.496814	2.11174e-16	8.65053e-16
ACTN3	0.142449	0.156183	0.18267
ACTN4	0.209573	0.0144545	0.019229
ACTR10	0.00721013	0.601609	0.63633
ACTR1A	0.298963	6.55327e-10	1.63657e-09
ACTR1B	-0.326324	1.06669e-16	4.46748e-16
ACTR2	0.919741	1.03012e-37	3.3365e-36
ACTR3	0.895333	3.1704e-35	7.13879e-34
ACTR3B	0.34806	0.414986	0.453702
ACTR3C	0.45316	4.58037e-05	7.7648e-05
ACTR5	-0.207107	1.48535e-13	4.91711e-13
ACTR6	0.100728	0.691744	0.720869
ACTR8	0.269177	3.28011e-07	6.61428e-07
ACVR1	0.0546809	0.949432	0.955151
ACVR1B	0.0616492	0.772201	0.796074
ACVR1C	-2.07251	2.80963e-10	7.2174e-10
ACVR2A	-0.324002	1.87419e-11	5.28056e-11
ACVR2B	0.292034	0.0710659	0.087168
ACVRL1	-0.953575	9.25251e-24	7.04093e-23
ACY1	0.171257	0.189009	0.218496
ACY3	2.29641	0.269108	0.303458
ACYP1	-0.0913682	2.41003e-05	4.17548e-05
ACYP2	0.144876	0.469271	0.507705
ADA	0.00366922	0.380223	0.418267
ADAD2	-1.10867	2.87312e-23	2.09825e-22
ADAL	0.208491	0.00769128	0.0105376
ADAM1	-0.472884	1.58468e-12	4.85594e-12
ADAM10	0.405695	4.90962e-08	1.05788e-07
ADAM11	-0.927724	1.85755e-26	1.77502e-25
ADAM12	1.40586	2.55266e-14	8.92408e-14
ADAM15	0.443594	0.000858133	0.00129485
ADAM17	-0.00241514	0.0196219	0.0256973
ADAM19	0.863349	4.06918e-12	1.20705e-11
ADAM2	4.34486	0.782869	0.805646
ADAM20	0.220412	2.18781e-07	4.47273e-07
ADAM21	0.743309	0.582533	0.617922
ADAM21P1	0.537753	0.625912	0.659168
ADAM22	0.254577	0.632614	0.665532
ADAM23	0.323994	0.256553	0.290287
ADAM28	0.276365	0.626667	0.659817
ADAM29	2.9272	0.664212	0.695119
ADAM32	0.380372	0.00178224	0.0026097
ADAM33	-2.97354	2.94404e-51	1.31503e-48
ADAM8	0.911306	4.7526e-10	1.19763e-09
ADAM9	0.517216	0.306487	0.342369
ADAMDEC1	2.36484	6.8636e-15	2.51439e-14
ADAMTS1	-1.36661	3.96441e-31	5.81699e-30
ADAMTS10	-1.12275	7.23207e-33	1.27671e-31
ADAMTS12	0.706135	0.0513753	0.064184
ADAMTS13	-0.294325	1.94744e-07	3.99664e-07
ADAMTS14	1.7234	1.58817e-28	1.82659e-27
ADAMTS15	0.538225	0.282499	0.317345
ADAMTS16	2.35786	3.74269e-15	1.39611e-14
ADAMTS17	0.68921	0.054104	0.0674177
ADAMTS18	-0.508992	1.16677e-08	2.63959e-08
ADAMTS19	1.81024	0.0417924	0.0527056
ADAMTS2	0.299883	0.40302	0.441298
ADAMTS20	3.38615	2.65924e-06	4.98399e-06
ADAMTS3	-0.579173	2.11185e-16	8.65053e-16
ADAMTS4	-0.936712	9.00262e-06	1.61647e-05
ADAMTS5	-1.36774	6.22951e-33	1.1048e-31
ADAMTS6	0.481131	0.000957836	0.00143795
ADAMTS7	-0.0531659	0.188592	0.218039
ADAMTS8	0.228249	7.34059e-06	1.32922e-05
ADAMTS9	-1.27027	2.05318e-19	1.07103e-18
ADAMTS9-AS2	-2.16876	2.17222e-42	1.40952e-40
ADAMTSL1	-0.286855	0.000244207	0.000387516
ADAMTSL2	1.09107	6.69361e-17	2.84371e-16
ADAMTSL3	-0.018244	0.0125601	0.0168312
ADAMTSL4	-1.63026	1.4183e-40	6.82741e-39
ADAMTSL5	0.329773	0.604203	0.638756
ADAP1	0.74047	3.89482e-06	7.19167e-06
ADAP2	0.484067	2.0067e-09	4.82447e-09
ADAR	0.623298	1.25867e-21	8.02632e-21
ADARB1	-0.207226	3.59788e-06	6.66775e-06
ADARB2	0.302059	4.84524e-10	1.21985e-09
ADARB2-AS1	5.25374	0.114419	0.136577
ADAT1	0.13413	0.711056	0.738868
ADAT2	-0.816549	3.76847e-29	4.57529e-28
ADAT3	0.144723	0.15047	0.176332
ADC	0.421408	2.03146e-06	3.85137e-06
ADCK1	0.0619559	0.527066	0.564164
ADCK2	0.705461	1.0046e-28	1.17727e-27
ADCK3	-0.753829	2.33578e-17	1.02756e-16
ADCK4	0.139665	0.670822	0.701425
ADCK5	0.133339	0.0151787	0.020131
ADCY1	1.80646	0.12096	0.143874
ADCY10	0.522407	0.000289832	0.000456296
ADCY2	0.918767	0.130536	0.154356
ADCY3	-1.13362	3.41537e-41	1.8222e-39
ADCY4	-2.08506	3.31027e-51	1.4129e-48
ADCY5	-0.48409	1.94473e-15	7.42299e-15
ADCY6	-0.592057	2.01062e-16	8.25699e-16
ADCY7	0.514556	4.58037e-05	7.7648e-05
ADCY8	0.958703	9.82476e-11	2.60317e-10
ADCY9	0.268495	0.435145	0.474095
ADCYAP1	0.864835	0.00365277	0.00517509
ADCYAP1R1	-1.18065	4.33351e-28	4.76166e-27
ADD1	-0.293217	2.28815e-13	7.46407e-13
ADD2	0.592653	1.96703e-06	3.73291e-06
ADD3	-0.624895	6.42057e-22	4.20313e-21
ADGB	1.72019	0.636461	0.668993
ADH1A	-2.33418	1.78187e-34	3.69993e-33
ADH1B	-2.37467	7.42731e-35	1.60288e-33
ADH1C	-1.8427	4.66907e-35	1.03795e-33
ADH4	-3.61124	5.92474e-37	1.67594e-35
ADH5	-0.601615	5.28822e-28	5.77435e-27
ADH6	-1.26201	4.18667e-36	1.06086e-34
ADH7	2.4526	6.97926e-07	1.37375e-06
ADHFE1	-1.4423	1.49261e-36	4.01521e-35
ADI1	0.0609148	0.675349	0.70566
ADIPOQ	-2.09347	3.16484e-12	9.46988e-12
ADIPOR1	0.770786	2.3931e-31	3.58536e-30
ADIPOR2	0.169438	0.941286	0.947899
ADK	0.547166	7.20612e-18	3.29308e-17
ADM	-1.8856	3.14939e-37	9.39292e-36
ADM2	2.02471	1.70069e-32	2.86787e-31
ADNP	0.460655	9.1424e-16	3.58729e-15
ADNP2	0.000797488	0.0457893	0.0575234
ADO	0.6147	5.52789e-33	9.87666e-32
ADORA1	0.467492	0.0930026	0.112395
ADORA2A	1.57622	7.10492e-08	1.51023e-07
ADORA2B	0.68091	0.127487	0.151076
ADORA3	0.404836	0.000372132	0.000580582
ADPGK	0.00822578	0.00887997	0.0120894
ADPRH	-0.125573	0.0636426	0.0784787
ADPRHL1	0.869525	7.94644e-13	2.48417e-12
ADPRHL2	0.473336	1.17483e-14	4.21697e-14
ADRA1A	-2.43087	1.91006e-33	3.57918e-32
ADRA1B	-0.50819	2.67765e-10	6.88206e-10
ADRA1D	-0.275333	1.7063e-20	9.76837e-20
ADRA2A	-0.806916	6.6212e-12	1.93185e-11
ADRA2B	-1.46963	2.53634e-33	4.68419e-32
ADRA2C	-0.257471	1.24122e-08	2.80307e-08
ADRB1	0.316611	2.43763e-07	4.96338e-07
ADRB2	-2.07842	2.42169e-37	7.34809e-36
ADRB3	-1.01393	0.769734	0.793914
ADRBK1	-0.138576	1.14991e-08	2.60298e-08
ADRBK2	-0.608899	0.000445856	0.000690276
ADRM1	0.392651	0.000914295	0.00137506
ADSL	0.197312	0.0277523	0.0357073
ADSS	0.801954	1.73893e-32	2.9298e-31
ADSSL1	0.1929	0.416051	0.454763
ADTRP	0.88207	0.335975	0.372644
AEBP1	0.564905	0.00144553	0.00213457
AEBP2	-0.179673	9.33637e-08	1.96562e-07
AEN	0.497314	1.60084e-11	4.53031e-11
AES	0.211993	0.101378	0.12185
AFAP1	0.270244	5.95306e-05	9.99566e-05
AFAP1-AS1	3.57265	8.80998e-06	1.58425e-05
AFAP1L1	-1.15044	3.70649e-23	2.68138e-22
AFAP1L2	-0.112462	2.10201e-11	5.88704e-11
AFF1	-0.537535	7.71517e-16	3.04032e-15
AFF2	0.659169	0.511187	0.548911
AFF3	0.949794	0.0122452	0.0164333
AFF4	-0.0153464	0.0528767	0.0659696
AFG3L1P	-0.672422	1.30199e-32	2.215e-31
AFG3L2	0.413551	4.66117e-12	1.37649e-11
AFMID	0.294453	0.466799	0.505286
AFP	1.87397	0.314856	0.350942
AFTPH	0.524527	1.06988e-20	6.24407e-20
AGA	0.579657	2.24693e-16	9.1745e-16
AGAP1	0.29261	0.00037522	0.000585066
AGAP11	-2.58761	2.04132e-51	9.56284e-49
AGAP2	0.257784	0.613101	0.647238
AGAP3	-0.298379	4.47937e-13	1.42963e-12
AGAP4	-0.693477	1.49078e-26	1.43382e-25
AGAP5	-1.17493	2.02128e-45	2.16886e-43
AGAP6	-1.30304	4.82208e-48	8.98674e-46
AGAP7	-1.11396	1.58831e-16	6.56763e-16
AGAP8	-1.00751	5.70196e-25	4.80129e-24
AGAP9	-1.01427	2.37575e-31	3.56215e-30
AGBL2	-0.0324822	0.16629	0.19376
AGBL3	-0.631091	4.37831e-19	2.21301e-18
AGBL4	0.756369	0.000109184	0.000179056
AGBL5	0.270388	0.010986	0.0148128
AGER	-0.762612	2.60795e-24	2.06646e-23
AGFG1	-0.182287	0.000484814	0.000747757
AGFG2	-0.309839	1.65337e-13	5.45172e-13
AGGF1	0.44819	2.59134e-17	1.13582e-16
AGK	0.18421	0.00624776	0.00863688
AGL	0.850584	0.0245623	0.0318289
AGMAT	1.82278	2.43437e-39	1.00987e-37
AGMO	-0.887793	6.0573e-25	5.08046e-24
AGPAT1	0.206422	7.90152e-05	0.000131227
AGPAT2	-1.3802	0.0244833	0.0317373
AGPAT3	0.530393	2.44631e-20	1.37749e-19
AGPAT4	-0.390209	6.48685e-15	2.37909e-14
AGPAT4-IT1	-0.205428	2.70218e-07	5.48402e-07
AGPAT5	0.716245	6.48685e-15	2.37909e-14
AGPAT6	0.37538	0.582959	0.618339
AGPAT9	-0.872807	2.18715e-15	8.32514e-15
AGPHD1	0.0549761	0.121929	0.144919
AGPS	0.377865	0.0298377	0.038247
AGR2	3.10532	4.76211e-19	2.39816e-18
AGR3	2.99029	1.25413e-14	4.49068e-14
AGRN	0.785898	5.6914e-14	1.94061e-13
AGRP	0.624353	0.000238907	0.000379481
AGSK1	-1.32018	1.29535e-21	8.25202e-21
AGT	1.63629	0.00672229	0.00926619
AGTPBP1	-0.169028	5.95509e-09	1.3784e-08
AGTR1	0.457577	3.86585e-21	2.36545e-20
AGTRAP	0.585919	2.71543e-11	7.53144e-11
AGXT	2.02182	3.84675e-17	1.66594e-16
AGXT2	1.47113	0.0260964	0.0336737
AGXT2L1	1.41272	0.0172375	0.0227281
AGXT2L2	-0.82946	1.56714e-40	7.50623e-39
AHCTF1	0.101472	0.640138	0.672489
AHCY	0.910725	1.30283e-25	1.16442e-24
AHCYL1	0.195667	0.0136898	0.0182673
AHCYL2	0.188029	0.731954	0.758287
AHDC1	-0.488612	2.42781e-16	9.89413e-16
AHI1	-0.255243	1.81532e-11	5.12146e-11
AHNAK	-0.309935	1.72513e-08	3.85195e-08
AHNAK2	0.340407	0.315073	0.351163
AHR	0.0841105	0.13324	0.15734
AHRR	0.198083	0.781233	0.804306
AHSA1	0.518019	6.42344e-15	2.35763e-14
AHSA2	-1.39762	3.72763e-44	3.28425e-42
AICDA	2.40801	0.154785	0.181167
AIDA	-0.0671935	0.455858	0.494419
AIF1	0.854465	9.45384e-14	3.17226e-13
AIF1L	-0.208032	8.38629e-10	2.08027e-09
AIFM1	0.676244	7.27611e-23	5.11539e-22
AIFM2	-1.04583	3.7135e-09	8.74405e-09
AIFM3	0.431447	0.542165	0.578907
AIG1	0.654287	3.10752e-11	8.58764e-11
AIM1	0.571342	0.0705821	0.0866077
AIM1L	2.28102	8.86188e-23	6.19848e-22
AIM2	1.90953	1.32157e-06	2.54164e-06
AIMP1	0.271168	0.000130348	0.000212511
AIMP2	0.545908	2.11732e-16	8.66922e-16
AIP	0.120586	0.412505	0.451144
AJAP1	0.390635	7.41567e-06	1.34244e-05
AJUBA	0.222152	0.122679	0.145739
AK1	0.140193	0.550623	0.586926
AK2	0.216176	0.0010635	0.00158962
AK3	-0.233151	1.51948e-07	3.14455e-07
AK4	0.0773921	0.05171	0.0645895
AK5	-0.431475	2.55174e-10	6.56812e-10
AK7	0.207738	0.00184136	0.00269114
AK8	1.13018	7.29756e-15	2.6632e-14
AKAP1	-0.518445	1.64308e-23	1.22701e-22
AKAP10	-0.24376	3.66489e-14	1.2674e-13
AKAP11	-0.099448	0.0003337	0.00052283
AKAP12	-1.68493	1.3215e-34	2.77096e-33
AKAP13	-0.208149	6.42739e-08	1.37152e-07
AKAP14	1.17789	0.693571	0.722577
AKAP17A	-0.828687	8.14003e-31	1.15726e-29
AKAP2	-1.09376	7.50359e-19	3.7183e-18
AKAP3	0.430147	0.84158	0.85884
AKAP5	1.89069	5.39365e-20	2.93473e-19
AKAP6	-0.590905	4.7923e-15	1.77352e-14
AKAP7	-0.273969	5.32571e-12	1.56384e-11
AKAP8	-0.417145	2.33292e-31	3.5034e-30
AKAP8L	-0.336739	3.78932e-15	1.41296e-14
AKAP9	0.217793	0.250877	0.284384
AKD1	-0.0341786	6.58551e-05	0.000110085
AKIP1	0.0900419	0.809223	0.829876
AKIRIN1	0.362846	1.146e-10	3.0202e-10
AKIRIN2	0.0395882	0.401626	0.439897
AKIRIN2-AS1	-0.61978	1.93427e-18	9.28558e-18
AKNA	-0.237751	6.98136e-11	1.8686e-10
AKNAD1	-1.06577	3.99705e-16	1.60576e-15
AKR1A1	0.741658	1.46123e-26	1.40822e-25
AKR1B1	-0.0535746	0.0010635	0.00158962
AKR1B10	3.87459	0.754459	0.779674
AKR1B15	3.85012	0.0930493	0.112445
AKR1C1	-1.08698	8.79255e-21	5.18509e-20
AKR1C2	-0.703652	6.07594e-16	2.41266e-15
AKR1C3	-1.07121	1.23365e-18	5.99563e-18
AKR1C4	-0.440067	1.10787e-08	2.51226e-08
AKR1CL1	-0.818043	2.95301e-05	5.07003e-05
AKR1D1	2.1077	0.893192	0.905354
AKR1E2	0.134238	3.869e-08	8.40062e-08
AKR7A2	0.709645	4.99097e-20	2.72644e-19
AKR7A2P1	1.94321	6.17892e-35	1.34862e-33
AKR7A3	2.55877	7.01962e-08	1.49292e-07
AKR7L	0.822233	0.400582	0.438804
AKT1	0.490427	7.61263e-14	2.57286e-13
AKT1S1	0.351881	3.47944e-07	7.00594e-07
AKT2	-0.0506512	0.0159617	0.0211286
AKT3	-0.455946	5.60076e-19	2.80652e-18
AKTIP	-0.198552	1.58214e-08	3.54133e-08
ALAD	0.0580951	0.716145	0.743634
ALAS1	0.126638	0.0150365	0.019952
ALAS2	-1.48423	1.789e-09	4.31729e-09
ALB	3.77336	3.17356e-11	8.75793e-11
ALCAM	1.26954	1.69449e-14	6.00702e-14
ALDH16A1	0.0903832	0.116852	0.139299
ALDH18A1	1.33012	1.89347e-51	9.09196e-49
ALDH1A1	-1.21504	5.76773e-30	7.58773e-29
ALDH1A2	-1.20617	2.7416e-34	5.57817e-33
ALDH1A3	-0.770413	1.97161e-12	5.98431e-12
ALDH1B1	0.731149	2.39007e-18	1.1377e-17
ALDH1L1	-2.46818	6.34369e-29	7.55383e-28
ALDH1L2	0.28152	0.593859	0.628963
ALDH2	-0.688548	0.000223464	0.000355952
ALDH3A1	1.13257	8.58142e-25	7.09528e-24
ALDH3A2	0.194277	0.0764671	0.0933815
ALDH3B1	0.366387	0.0773471	0.0944141
ALDH3B2	1.42825	2.71569e-05	4.67847e-05
ALDH4A1	-0.22405	0.462821	0.501291
ALDH5A1	0.529294	0.000307348	0.000482843
ALDH6A1	-0.0527816	0.620524	0.654175
ALDH7A1	-0.062486	0.282638	0.317464
ALDH8A1	-0.0819315	1.02895e-05	1.83757e-05
ALDH9A1	0.0964266	0.16858	0.196214
ALDOA	0.987805	2.32191e-20	1.30898e-19
ALDOB	0.611097	1.65379e-17	7.37163e-17
ALDOC	-0.442738	4.34681e-09	1.01605e-08
ALG1	0.739957	1.65864e-26	1.5889e-25
ALG10	0.379559	0.000673846	0.00102711
ALG10B	-0.0361737	0.00301253	0.0043055
ALG11	0.449325	8.97671e-06	1.61257e-05
ALG12	0.274094	0.000408397	0.000634531
ALG13	-0.384665	1.5277e-20	8.79572e-20
ALG14	0.440511	1.84014e-12	5.60387e-12
ALG1L	1.60635	6.92961e-05	0.000115616
ALG1L2	0.479352	0.757011	0.78195
ALG2	0.464404	3.51764e-19	1.7969e-18
ALG3	0.609454	2.14708e-11	6.00713e-11
ALG5	0.235238	0.00380503	0.00538168
ALG6	0.481153	1.67565e-12	5.12243e-12
ALG8	1.06696	3.1176e-18	1.47088e-17
ALG9	-0.360867	3.33152e-12	9.94075e-12
ALK	-0.0125044	5.94807e-06	1.08422e-05
ALKBH1	-0.000868494	0.160668	0.187664
ALKBH2	0.0923981	0.424456	0.463317
ALKBH3	0.134759	0.0368361	0.0467745
ALKBH4	0.435828	2.45078e-12	7.39199e-12
ALKBH5	0.340052	5.28729e-11	1.42831e-10
ALKBH6	-0.0866714	3.76318e-06	6.95731e-06
ALKBH7	0.306403	0.655071	0.686525
ALKBH8	-0.000662799	0.0524979	0.0655269
ALMS1	0.55398	1.58772e-10	4.14283e-10
ALMS1P	-0.284978	0.000558151	0.000855853
ALOX12	-0.730488	9.31045e-30	1.20421e-28
ALOX12B	0.523651	0.000338264	0.000529721
ALOX12P2	-0.13976	0.00141325	0.00208898
ALOX15	0.741816	0.00855465	0.0116655
ALOX15B	2.08871	0.00367555	0.00520621
ALOX15P1	-0.172499	7.86153e-05	0.000130597
ALOX5	-0.258795	1.03338e-05	1.84497e-05
ALOX5AP	0.526306	4.54715e-06	8.35921e-06
ALOXE3	0.44568	0.0568718	0.0706512
ALPK1	-0.52536	4.39697e-18	2.04932e-17
ALPK2	1.49813	7.81571e-15	2.84257e-14
ALPK3	-1.37305	0.00909193	0.0123692
ALPL	-0.728213	8.55479e-19	4.21962e-18
ALS2	-0.174364	5.44723e-09	1.26481e-08
ALS2CL	-1.36204	4.79732e-40	2.1579e-38
ALS2CR11	0.171921	3.25528e-08	7.11959e-08
ALS2CR12	-0.420434	4.03171e-13	1.29148e-12
ALS2CR8	-0.931326	2.97002e-34	6.01742e-33
ALX1	1.12048	0.226799	0.259093
ALX3	-0.200827	3.12397e-10	8.00027e-10
ALX4	-0.722127	7.06021e-19	3.50856e-18
ALYREF	0.897272	4.47223e-15	1.65891e-14
AMACR	0.926625	5.77553e-19	2.89108e-18
AMBP	1.76001	0.473279	0.511638
AMBRA1	0.102435	0.0338899	0.0432364
AMD1	0.423743	0.307074	0.342925
AMDHD1	0.508411	9.45417e-06	1.6939e-05
AMDHD2	0.0133247	0.00805337	0.0110125
AMFR	0.828905	3.12284e-15	1.17287e-14
AMH	0.70694	0.648367	0.680204
AMHR2	0.751179	0.499756	0.537628
AMICA1	0.623024	0.145517	0.170903
AMIGO1	-0.150208	0.000136898	0.000222473
AMIGO2	-0.235101	2.69829e-11	7.48606e-11
AMIGO3	0.340442	0.127255	0.15082
AMMECR1	0.958407	3.84304e-21	2.35224e-20
AMMECR1L	-0.142623	5.59874e-07	1.10929e-06
AMN	-0.611761	1.26479e-21	8.06265e-21
AMN1	0.188814	0.671953	0.702569
AMOT	0.533378	0.01356	0.0181029
AMOTL1	-0.22805	2.94528e-09	6.99604e-09
AMOTL2	-0.953462	1.04147e-31	1.62763e-30
AMPD1	-0.80631	2.6721e-09	6.36683e-09
AMPD2	-0.0846813	0.00143626	0.00212153
AMPD3	0.373566	0.000165302	0.000266668
AMPH	0.1939	1.92222e-06	3.65112e-06
AMT	-1.53935	1.01781e-37	3.30781e-36
AMTN	4.77029	0.733114	0.759325
AMY2A	-1.31984	5.98539e-37	1.68813e-35
AMY2B	-1.77137	8.28686e-47	1.1878e-44
AMZ1	2.5397	6.48685e-15	2.37909e-14
AMZ2	0.578515	8.78918e-14	2.95542e-13
AMZ2P1	-0.221637	1.01396e-11	2.91849e-11
ANAPC1	-0.0311529	0.000169666	0.000273386
ANAPC10	-0.0367758	0.0523848	0.0654026
ANAPC11	0.742288	9.76744e-11	2.5887e-10
ANAPC13	0.383105	1.14835e-10	3.02556e-10
ANAPC16	0.105703	0.118892	0.141581
ANAPC2	-0.330574	2.64629e-14	9.23796e-14
ANAPC4	-0.668302	5.76972e-43	4.10441e-41
ANAPC5	-0.179847	8.6808e-12	2.50989e-11
ANAPC7	0.26054	8.39549e-08	1.77356e-07
ANG	-0.188925	7.06824e-08	1.50293e-07
ANGEL1	-0.233126	6.0441e-09	1.39833e-08
ANGEL2	0.0910281	0.713136	0.74087
ANGPT1	-0.572268	2.3965e-13	7.80691e-13
ANGPT2	-0.312515	0.000971697	0.00145819
ANGPT4	-2.93113	7.24641e-47	1.06246e-44
ANGPTL1	-1.72401	1.51133e-30	2.08385e-29
ANGPTL2	-0.451606	1.57953e-09	3.83298e-09
ANGPTL3	-0.317392	1.14435e-07	2.39038e-07
ANGPTL4	-1.47514	5.84399e-23	4.14037e-22
ANGPTL5	-1.24423	3.11308e-15	1.16989e-14
ANGPTL6	0.373237	0.00592029	0.00820485
ANGPTL7	-1.12328	2.81909e-25	2.45562e-24
ANK1	2.03831	0.00137734	0.00203764
ANK2	-0.841821	9.64418e-15	3.4845e-14
ANK3	0.952275	1.01678e-13	3.4047e-13
ANKAR	-0.787401	7.57848e-29	8.96857e-28
ANKDD1A	-1.03849	3.29069e-38	1.13677e-36
ANKFN1	1.08901	0.0028702	0.00411095
ANKFY1	-0.144928	2.77653e-06	5.19469e-06
ANKH	0.608147	1.57035e-05	2.76156e-05
ANKHD1	-0.0781429	0.000798896	0.00120927
ANKHD1-EIF4EBP3	0.344373	0.00153965	0.00226814
ANKIB1	0.378804	1.12918e-09	2.7667e-09
ANKK1	-0.810612	1.43299e-12	4.40658e-12
ANKLE1	0.00784722	5.80374e-16	2.30792e-15
ANKLE2	-0.0668696	0.000425496	0.000660245
ANKMY1	0.110629	0.497525	0.535559
ANKMY2	-0.151995	1.63101e-05	2.86508e-05
ANKRA2	-0.675927	8.36662e-28	8.9926e-27
ANKRD1	-0.824322	1.43177e-12	4.40353e-12
ANKRD10	-0.428324	3.03054e-19	1.55552e-18
ANKRD11	-0.418231	4.32554e-21	2.63581e-20
ANKRD12	-0.183291	1.51306e-06	2.8963e-06
ANKRD13A	-0.286049	3.84347e-12	1.14169e-11
ANKRD13B	-0.138891	2.20323e-09	5.28109e-09
ANKRD13C	0.0211567	0.332096	0.368682
ANKRD13D	0.0703385	0.00575423	0.00798393
ANKRD16	0.0905978	0.539907	0.576656
ANKRD17	0.104269	0.790294	0.81259
ANKRD18A	0.148448	0.0263725	0.034014
ANKRD18B	1.52577	0.0140092	0.0186728
ANKRD19P	-1.18904	6.69642e-42	3.9697e-40
ANKRD2	-1.01255	1.47597e-05	2.60106e-05
ANKRD20A11P	0.226094	6.14387e-06	1.11864e-05
ANKRD20A4	-0.333372	1.91301e-13	6.2691e-13
ANKRD20A5P	-0.130634	2.66997e-07	5.42109e-07
ANKRD20A8P	-1.12216	0.00580705	0.00805547
ANKRD20A9P	0.0533747	0.00561906	0.00780484
ANKRD22	2.66894	9.9419e-37	2.74359e-35
ANKRD23	-0.726838	1.98188e-28	2.25242e-27
ANKRD24	0.034191	0.0143801	0.0191393
ANKRD26	0.277921	0.333024	0.369605
ANKRD27	0.343786	0.000706665	0.00107542
ANKRD28	-0.0821972	0.00124978	0.00185507
ANKRD29	-1.19952	2.17705e-31	3.28989e-30
ANKRD30A	1.00725	0.515379	0.552892
ANKRD30B	1.93831	0.162246	0.189415
ANKRD30BL	0.662989	5.35005e-05	9.02261e-05
ANKRD31	0.034949	0.00108946	0.00162729
ANKRD32	0.247184	0.00914977	0.0124391
ANKRD33B	-0.621262	1.38407e-16	5.74538e-16
ANKRD34A	-0.0493584	3.67909e-10	9.36694e-10
ANKRD34B	2.18557	0.93344	0.940984
ANKRD34C	-0.0391533	0.771815	0.795762
ANKRD35	-0.487114	1.76139e-24	1.41375e-23
ANKRD36	-0.726277	1.90114e-27	1.98237e-26
ANKRD36B	-0.705493	2.94807e-26	2.76617e-25
ANKRD36BP1	0.35761	6.3485e-05	0.000106299
ANKRD36BP2	0.391963	0.114697	0.136874
ANKRD37	-0.196285	0.00303081	0.00433033
ANKRD39	0.67077	5.82366e-12	1.70589e-11
ANKRD40	-0.160332	3.16371e-05	5.42257e-05
ANKRD42	0.50224	0.000110442	0.000181025
ANKRD44	0.00947546	0.00167629	0.00246207
ANKRD45	1.15043	0.16318	0.190413
ANKRD46	0.396685	0.00703017	0.00966768
ANKRD49	-0.139994	1.31745e-06	2.53448e-06
ANKRD5	1.08491	9.14353e-26	8.26446e-25
ANKRD50	1.11446	1.36837e-17	6.13212e-17
ANKRD52	-0.0364265	0.0120851	0.0162298
ANKRD53	-1.97459	5.69076e-37	1.61213e-35
ANKRD54	0.12339	0.790294	0.81259
ANKRD55	0.626673	0.101761	0.122279
ANKRD6	-0.391553	3.19495e-12	9.55698e-12
ANKRD62P1-PARP4P3	0.401257	1.14582e-05	2.03813e-05
ANKRD65	-0.445149	1.03081e-09	2.53635e-09
ANKRD7	0.654745	0.00598162	0.00828506
ANKRD9	-0.584981	1.92056e-15	7.33362e-15
ANKS1A	-0.467529	1.30369e-24	1.05743e-23
ANKS1B	0.496703	0.00514103	0.00717511
ANKS3	-0.0519408	2.8722e-05	4.93747e-05
ANKS6	-0.203451	5.80982e-13	1.83807e-12
ANKZF1	-0.912015	5.29685e-35	1.16403e-33
ANLN	3.16425	6.5934e-45	6.36379e-43
ANO1	-0.0689196	0.000156499	0.000253148
ANO10	0.281884	1.17845e-05	2.09405e-05
ANO2	-0.154281	9.75516e-20	5.2206e-19
ANO3	0.887601	1.05721e-11	3.0366e-11
ANO4	0.142193	3.73785e-09	8.79815e-09
ANO5	1.31034	0.00800177	0.0109474
ANO6	-0.144961	0.108011	0.129288
ANO7	0.858959	0.800103	0.821313
ANO8	-0.556922	5.44642e-19	2.73131e-18
ANO9	-0.276424	0.00100772	0.00150954
ANP32A	0.738309	1.06365e-37	3.43353e-36
ANP32A-IT1	0.0657229	7.4186e-09	1.70523e-08
ANP32AP1	0.80396	2.22037e-32	3.69555e-31
ANP32B	0.216482	0.135499	0.159792
ANP32C	-1.56661	7.2545e-54	7.33354e-51
ANP32D	1.98415	6.68561e-52	3.89123e-49
ANP32E	0.795897	1.92866e-05	3.36669e-05
ANPEP	0.139231	3.40103e-16	1.3735e-15
ANTXR1	0.679112	0.000182512	0.000293127
ANTXR2	-0.895621	1.02468e-18	5.00915e-18
ANTXRL	-0.841354	6.91696e-29	8.211e-28
ANXA1	-0.672359	2.2295e-20	1.2591e-19
ANXA10	0.82135	0.169686	0.197406
ANXA11	-0.017809	0.695866	0.724771
ANXA13	-0.163633	1.51388e-05	2.6659e-05
ANXA2	0.851871	3.15595e-20	1.76159e-19
ANXA2P1	-0.93819	1.98435e-22	1.35058e-21
ANXA2P2	0.268095	0.000454782	0.000703471
ANXA2P3	1.28953	7.13547e-36	1.74365e-34
ANXA3	-0.0959493	5.10379e-06	9.34761e-06
ANXA4	0.30028	9.61508e-09	2.19279e-08
ANXA5	-0.0881978	0.827055	0.845905
ANXA6	-0.10625	0.699078	0.727722
ANXA7	0.141242	0.0104612	0.014139
ANXA8L2	0.445277	0.000178253	0.000286503
ANXA9	1.53009	1.40119e-13	4.64572e-13
AOAH	0.904694	8.48202e-07	1.65698e-06
AOC2	-1.07544	4.93389e-20	2.69833e-19
AOC3	-1.84287	8.71538e-24	6.64799e-23
AOC4	-2.72095	1.75144e-43	1.39008e-41
AOX1	-1.97998	1.44932e-35	3.42821e-34
AOX2P	-0.0992835	0.000440348	0.000682133
AP1AR	0.237765	0.0200486	0.0262293
AP1B1	0.425799	4.49093e-12	1.32724e-11
AP1B1P1	-0.143127	0.0631873	0.0779522
AP1G1	0.0647476	0.219244	0.251104
AP1G2	-0.537192	3.0116e-13	9.73802e-13
AP1M1	-0.0194243	0.321388	0.3576
AP1M2	1.37788	7.57353e-31	1.07992e-29
AP1S1	1.07211	4.19338e-36	1.06116e-34
AP1S2	0.0408289	0.640581	0.672882
AP1S3	1.3906	1.27671e-34	2.67999e-33
AP2A1	-0.0327729	0.105919	0.126919
AP2A2	-0.171862	6.49447e-08	1.38507e-07
AP2B1	0.578587	8.85123e-12	2.55763e-11
AP2M1	0.407247	1.04274e-11	2.99865e-11
AP2S1	0.67687	7.27776e-16	2.87444e-15
AP3B1	0.399729	2.42277e-15	9.19282e-15
AP3B2	0.054574	1.03447e-08	2.35137e-08
AP3D1	0.125464	0.0741773	0.0907409
AP3M1	0.370111	1.88049e-09	4.5301e-09
AP3M2	0.305396	0.756351	0.781371
AP3S1	0.277096	0.00329097	0.00468566
AP3S2	0.445334	7.11597e-10	1.77456e-09
AP4B1	-0.316585	7.28013e-17	3.08742e-16
AP4E1	-0.121497	7.85897e-06	1.41974e-05
AP4M1	0.262607	0.000210996	0.000336679
AP4S1	0.35985	3.74151e-09	8.80568e-09
AP5B1	-0.267395	0.00228225	0.00330607
APAF1	-0.0876739	0.000898196	0.00135212
APBA1	-0.38905	1.37282e-19	7.25585e-19
APBA2	1.00079	0.0873512	0.105959
APBA3	-0.089979	0.000292276	0.000459879
APBB1	-0.578914	1.74347e-21	1.09613e-20
APBB1IP	-0.396949	0.00065276	0.000996626
APBB2	0.0591379	0.31822	0.354486
APBB3	-1.20332	5.94848e-42	3.55927e-40
APC	0.269412	0.00273898	0.00393269
APC2	0.390853	0.00281799	0.0040407
APCDD1	-1.13692	1.56112e-21	9.84713e-21
APCDD1L	-0.27362	0.00120188	0.00178673
APEH	0.544389	1.34609e-14	4.80834e-14
APEX1	0.346932	2.71551e-10	6.97843e-10
APEX2	0.797481	3.42093e-32	5.59675e-31
APH1A	0.732819	1.30651e-31	2.02046e-30
APH1B	-0.0210566	0.0027085	0.00389154
API5	0.347935	3.65434e-16	1.47208e-15
APIP	-0.272454	6.701e-07	1.32006e-06
APITD1	1.10697	1.56638e-35	3.69148e-34
APITD1-CORT	1.36176	1.49036e-13	4.93285e-13
APLF	0.142749	0.305168	0.341055
APLN	-0.203376	0.266966	0.301182
APLNR	0.546696	1.39466e-13	4.62728e-13
APLP1	2.00597	0.00465926	0.00653262
APLP2	0.303944	0.219709	0.251547
APOA1	1.11082	4.02626e-07	8.06723e-07
APOA1BP	1.18103	3.34299e-37	9.87829e-36
APOA5	1.02701	0.0217776	0.0283735
APOB	-1.82582	1.19185e-20	6.93218e-20
APOBEC2	-0.101843	0.00013519	0.000219827
APOBEC3A	0.79561	0.285286	0.320157
APOBEC3B	2.39208	3.08814e-26	2.89478e-25
APOBEC3C	0.235726	0.402148	0.440419
APOBEC3D	0.278789	0.660904	0.691921
APOBEC3F	0.485783	2.46366e-05	4.26264e-05
APOBEC3G	0.833966	1.93111e-06	3.66727e-06
APOBEC3H	0.345493	0.514983	0.552617
APOBEC4	3.47442	0.00786749	0.0107706
APOBR	1.71441	9.54096e-23	6.66133e-22
APOC1	0.815344	1.93683e-12	5.88524e-12
APOC1P1	0.875276	8.40474e-14	2.82962e-13
APOC3	1.84835	6.55811e-29	7.80432e-28
APOD	-0.295805	3.89553e-28	4.29514e-27
APOE	0.366729	0.0374849	0.0475607
APOF	2.82745	3.34502e-07	6.74219e-07
APOL1	0.454874	0.0144794	0.0192581
APOL2	-0.232532	0.00241781	0.0034919
APOL3	-0.922479	2.45618e-26	2.32165e-25
APOL4	-1.32027	4.44732e-11	1.21077e-10
APOL6	0.324338	0.00529613	0.0073787
APOLD1	-1.68426	5.06716e-27	5.1116e-26
APOM	0.271919	0.235356	0.268071
APOO	1.63603	1.60596e-50	5.41152e-48
APOOL	0.290736	0.000615219	0.00094058
APOPT1	0.382045	2.69975e-09	6.42953e-09
APP	0.420754	0.000193871	0.000310332
APPBP2	0.203153	0.070293	0.0862695
APPL1	0.22549	0.0055658	0.00773646
APPL2	-0.616723	9.17012e-19	4.50807e-18
APRT	0.350233	0.0618904	0.0764456
APTX	0.321584	7.74411e-08	1.64029e-07
AQP1	-0.863572	1.59594e-20	9.15841e-20
AQP11	0.500468	0.00971141	0.0131654
AQP2	0.395964	5.9948e-09	1.38742e-08
AQP3	1.51163	0.815237	0.835419
AQP4	1.14236	1.44133e-06	2.76201e-06
AQP5	1.77862	2.48405e-05	4.29482e-05
AQP6	-0.0309733	5.22896e-09	1.21678e-08
AQP7	-2.66327	2.10013e-26	2.00184e-25
AQP7P1	-3.58106	6.75786e-39	2.62219e-37
AQP7P3	-2.96805	4.71852e-35	1.04773e-33
AQP8	-0.574016	1.86808e-10	4.85394e-10
AQP9	0.955785	0.91	0.92035
AQPEP	-2.86246	1.26933e-22	8.75093e-22
AQR	0.20346	0.00244027	0.00352301
AR	1.43758	3.30696e-14	1.14713e-13
ARAF	-0.0832089	6.84872e-05	0.000114296
ARAP1	0.176732	0.0974308	0.117356
ARAP2	0.259484	0.502848	0.540682
ARAP3	-1.20078	1.0173e-41	5.81525e-40
ARC	1.05356	0.00290789	0.00416183
ARCN1	0.323008	7.36642e-09	1.69364e-08
AREG	1.20123	0.129122	0.152844
ARF1	0.754125	3.55057e-29	4.32166e-28
ARF3	0.659751	1.25755e-29	1.60277e-28
ARF4	0.801333	7.06955e-35	1.53256e-33
ARF5	0.698973	8.71555e-21	5.14284e-20
ARF6	0.703757	7.9089e-33	1.38601e-31
ARFGAP1	0.177244	0.934379	0.941684
ARFGAP2	0.0548421	0.90533	0.915916
ARFGAP3	-0.0857159	0.00043	0.000666695
ARFGEF1	0.729051	2.6926e-11	7.47136e-11
ARFGEF2	0.251788	0.370866	0.408723
ARFIP1	0.272395	3.75734e-07	7.54572e-07
ARFIP2	0.312005	0.00260291	0.00374544
ARFRP1	0.274274	0.194818	0.22475
ARG1	-0.632038	8.07729e-34	1.57343e-32
ARG2	0.3359	5.00334e-10	1.2585e-09
ARGFXP2	0.864702	0.912627	0.922618
ARGLU1	-1.37454	1.38358e-50	4.83171e-48
ARHGAP1	0.0698078	0.0997073	0.11994
ARHGAP10	-1.05383	8.76702e-35	1.86683e-33
ARHGAP11A	1.77966	2.10827e-32	3.52117e-31
ARHGAP11B	0.8818	9.89487e-08	2.07751e-07
ARHGAP12	-0.125421	8.07727e-05	0.000133996
ARHGAP15	0.680361	2.05023e-06	3.88581e-06
ARHGAP17	-0.315264	2.81692e-13	9.1285e-13
ARHGAP18	0.45607	5.08476e-09	1.18422e-08
ARHGAP19	-0.390737	1.33389e-12	4.1117e-12
ARHGAP20	-1.79351	5.80067e-40	2.57306e-38
ARHGAP21	-0.361902	1.02752e-18	5.02178e-18
ARHGAP22	0.876155	3.05869e-09	7.25377e-09
ARHGAP23	-0.498039	7.83294e-22	5.08956e-21
ARHGAP24	-0.496929	5.56971e-15	2.05331e-14
ARHGAP25	0.217814	0.312094	0.348147
ARHGAP26	-0.725353	1.38308e-23	1.03769e-22
ARHGAP27	-0.450465	1.25705e-16	5.23733e-16
ARHGAP28	0.18915	0.446358	0.485074
ARHGAP29	-0.422144	3.6608e-11	1.00476e-10
ARHGAP30	0.679339	7.4812e-07	1.46819e-06
ARHGAP31	-0.2184	0.016851	0.0222414
ARHGAP32	0.435831	0.00701057	0.0096421
ARHGAP33	-0.880409	9.97807e-24	7.56011e-23
ARHGAP35	0.664339	4.48329e-15	1.66237e-14
ARHGAP36	1.33635	0.0939124	0.113381
ARHGAP39	0.547176	7.10906e-07	1.39815e-06
ARHGAP4	-0.162717	5.51145e-10	1.38305e-09
ARHGAP40	0.225233	5.91261e-05	9.93383e-05
ARHGAP42	-0.156579	4.07834e-08	8.83417e-08
ARHGAP44	-0.159838	8.89941e-06	1.59943e-05
ARHGAP5	0.126094	0.802021	0.822974
ARHGAP5-AS1	-0.448152	1.27609e-11	3.63648e-11
ARHGAP6	-1.28857	1.17122e-40	5.68073e-39
ARHGAP8	0.354616	0.000154369	0.000249786
ARHGAP9	0.0551008	0.000484251	0.00074701
ARHGDIA	0.112476	0.533162	0.570053
ARHGDIB	0.936129	2.68333e-15	1.01454e-14
ARHGDIG	0.686156	0.0311146	0.0398173
ARHGEF1	-0.304118	1.80876e-14	6.40031e-14
ARHGEF10	-0.662871	1.13105e-29	1.44634e-28
ARHGEF10L	-0.351332	1.8222e-15	6.97749e-15
ARHGEF11	0.20698	0.0109763	0.0148007
ARHGEF12	0.221604	0.0569122	0.0706968
ARHGEF15	-1.6875	3.26417e-37	9.6901e-36
ARHGEF16	0.324605	0.00373054	0.00528099
ARHGEF17	-0.683085	1.5495e-33	2.93213e-32
ARHGEF18	0.466834	6.18619e-17	2.6363e-16
ARHGEF19	0.34751	0.0349468	0.0445079
ARHGEF2	0.403703	6.03182e-05	0.000101208
ARHGEF25	-1.1862	2.72165e-40	1.26573e-38
ARHGEF26	0.0481606	0.240535	0.2735
ARHGEF26-AS1	1.50316	5.29175e-08	1.13703e-07
ARHGEF3	0.363409	5.77559e-05	9.71127e-05
ARHGEF33	-0.223627	1.54544e-08	3.4612e-08
ARHGEF35	-0.161028	0.184353	0.213434
ARHGEF37	-0.114439	0.00393477	0.00555495
ARHGEF38	-0.167418	0.0308096	0.0394401
ARHGEF4	-0.36688	2.33415e-12	7.04906e-12
ARHGEF40	-0.741747	6.46129e-31	9.24066e-30
ARHGEF5	-0.337282	0.000166125	0.000267929
ARHGEF6	-0.174664	2.44993e-07	4.9879e-07
ARHGEF7	-0.726333	6.72974e-36	1.6487e-34
ARHGEF9	0.12749	0.0643996	0.0793663
ARID1A	0.16368	0.00724913	0.00995453
ARID1B	-0.059721	0.0100575	0.0136183
ARID2	0.338861	0.000315155	0.000494864
ARID3A	0.157709	0.0584231	0.0724798
ARID3B	-0.0710197	0.00167629	0.00246207
ARID3C	-0.572151	1.41862e-10	3.71725e-10
ARID4A	-0.563087	2.47821e-25	2.16654e-24
ARID4B	0.112706	0.700686	0.729277
ARID5A	-1.07481	4.98415e-21	3.02084e-20
ARID5B	-0.565727	2.47843e-16	1.00961e-15
ARIH1	-0.00695799	0.0530669	0.0661991
ARIH2	-0.102575	6.59413e-05	0.00011022
ARL1	0.702853	3.52567e-28	3.90979e-27
ARL10	-0.276565	1.16254e-08	2.63034e-08
ARL11	1.44507	2.78688e-20	1.56148e-19
ARL13A	-0.423869	3.95551e-11	1.08301e-10
ARL13B	-0.101878	0.0145043	0.0192886
ARL14	3.27011	7.73419e-08	1.63836e-07
ARL15	0.0283124	0.464145	0.502555
ARL16	-0.148899	2.40966e-07	4.90747e-07
ARL17A	-0.789997	5.19748e-22	3.43169e-21
ARL2	-0.171725	1.17723e-06	2.27179e-06
ARL2BP	0.258427	9.02247e-07	1.75702e-06
ARL3	0.539901	5.84703e-10	1.464e-09
ARL4A	-0.602406	1.05325e-15	4.11341e-15
ARL4C	-0.358535	0.0136424	0.0182082
ARL4D	0.392888	0.834311	0.852282
ARL5A	0.465132	5.36376e-14	1.83215e-13
ARL5B	0.171095	0.199015	0.229289
ARL6	0.199766	0.0717479	0.0879315
ARL6IP1	0.929817	3.31018e-29	4.04187e-28
ARL6IP4	0.0459833	0.0387532	0.0490888
ARL6IP5	0.361005	4.74453e-11	1.28821e-10
ARL6IP6	-0.204714	1.46215e-12	4.49119e-12
ARL8A	0.441734	2.32382e-12	7.01897e-12
ARL8B	0.277453	9.38644e-06	1.68239e-05
ARL9	1.97843	2.15322e-06	4.07136e-06
ARMC1	0.599343	8.0094e-15	2.91026e-14
ARMC10	0.510042	1.63688e-22	1.12124e-21
ARMC12	-1.12791	1.58005e-25	1.40111e-24
ARMC2	-0.139896	6.97132e-08	1.48314e-07
ARMC3	3.51663	1.91134e-24	1.5309e-23
ARMC4	1.16667	0.0862617	0.10469
ARMC5	0.187997	0.675123	0.705461
ARMC6	0.550815	2.87121e-14	9.98864e-14
ARMC7	0.545017	2.30193e-14	8.06958e-14
ARMC8	-0.313084	6.23019e-12	1.8208e-11
ARMC9	0.905254	3.55002e-28	3.93452e-27
ARMCX1	-0.010491	0.0349736	0.0445391
ARMCX2	0.376663	0.000693206	0.00105578
ARMCX3	0.118669	0.278353	0.312999
ARMCX4	-0.828139	7.42872e-25	6.1848e-24
ARMCX5	0.0867037	0.241157	0.274109
ARMCX5-GPRASP2	0.208778	0.0021182	0.00307772
ARMCX6	0.373947	8.28758e-09	1.89748e-08
ARNT	-0.178896	7.28535e-09	1.6758e-08
ARNT2	2.23434	1.53972e-22	1.05695e-21
ARNTL	-1.01705	2.82826e-30	3.80942e-29
ARNTL2	1.45254	1.70882e-09	4.13262e-09
ARPC1A	0.947809	1.36329e-38	5.00665e-37
ARPC1B	0.677464	1.23569e-11	3.52345e-11
ARPC2	0.25265	6.99648e-07	1.377e-06
ARPC3	1.22586	1.25459e-50	4.46238e-48
ARPC4	0.675717	2.45482e-31	3.67496e-30
ARPC5	0.59287	1.60366e-21	1.01088e-20
ARPC5L	0.531554	3.59493e-13	1.15619e-12
ARPM1	0.395904	0.00395418	0.00558154
ARPP19	0.308496	9.66019e-06	1.72952e-05
ARPP21	1.71738	5.3569e-08	1.14999e-07
ARR3	-0.752659	4.82166e-20	2.64072e-19
ARRB1	0.0759916	0.00455644	0.00639266
ARRB2	0.100105	0.75164	0.77713
ARRDC1	0.151119	0.722872	0.750011
ARRDC2	-0.900408	1.67465e-31	2.55684e-30
ARRDC3	-0.682756	4.07109e-09	9.54394e-09
ARRDC4	0.0315678	0.00294041	0.00420587
ARRDC5	1.16472	5.09086e-05	8.59756e-05
ARSA	-0.181582	3.13664e-08	6.86714e-08
ARSB	0.67694	1.64203e-14	5.82428e-14
ARSD	0.670759	1.47529e-12	4.52939e-12
ARSE	0.816661	8.39649e-05	0.000139111
ARSF	2.30194	0.147896	0.173496
ARSG	1.06848	3.92126e-09	9.21293e-09
ARSH	0.959335	0.000358291	0.000559669
ARSI	2.48811	1.18273e-39	5.08205e-38
ARSJ	0.334536	0.0471182	0.0591233
ARSK	-0.116079	0.000901194	0.00135631
ART1	1.08492	0.788794	0.811178
ART3	4.03488	1.52737e-10	3.98915e-10
ART4	0.933876	4.25472e-19	2.15337e-18
ART5	-0.613525	3.15279e-12	9.43528e-12
ARTN	1.26702	7.7346e-06	1.3978e-05
ARV1	0.937628	1.29506e-30	1.79857e-29
ARVCF	-0.363679	2.60824e-08	5.75159e-08
ARX	2.63005	0.432336	0.471302
AS3MT	0.209942	0.176865	0.205297
ASAH1	0.65255	0.000833593	0.00126
ASAH2	0.625449	5.04137e-07	1.00196e-06
ASAH2B	0.302326	0.0167234	0.0220775
ASAP1	-0.287145	3.07156e-07	6.20873e-07
ASAP2	-0.0795851	0.0187297	0.0245994
ASAP3	-0.195801	6.27519e-07	1.23872e-06
ASB1	-0.341403	2.65265e-14	9.2568e-14
ASB12	-0.465335	2.0843e-14	7.3294e-14
ASB13	0.558453	1.00563e-05	1.79809e-05
ASB14	-0.552635	1.36349e-20	7.88335e-20
ASB15	0.641685	0.012171	0.0163417
ASB16	0.112963	0.00614843	0.00850629
ASB2	-0.201554	0.0018844	0.00275069
ASB3	0.231626	0.000149068	0.000241452
ASB4	-0.0769907	3.35143e-09	7.91868e-09
ASB6	-0.0789638	0.00124303	0.00184575
ASB7	0.421926	1.88456e-14	6.65505e-14
ASB8	0.127141	0.00258172	0.0037169
ASB9	0.68455	0.0455541	0.0572429
ASB9P1	0.760587	0.00278105	0.00398952
ASCC1	0.173331	0.012299	0.0164998
ASCC2	0.182678	0.0121383	0.0162989
ASCC3	0.446487	9.67407e-06	1.73185e-05
ASCL1	4.52601	0.00124131	0.00184362
ASCL2	1.93355	1.02528e-06	1.98896e-06
ASCL4	2.88149	0.000223358	0.000355813
ASF1A	0.770614	1.49078e-26	1.43382e-25
ASF1B	2.77685	6.25526e-49	1.41347e-46
ASGR1	0.814888	0.173721	0.201843
ASGR2	0.608185	0.954619	0.959967
ASH1L	0.179419	0.99468	0.995302
ASH2L	0.673769	3.32205e-05	5.68129e-05
ASIP	-1.34545	2.03367e-20	1.15189e-19
ASL	0.0338804	0.0902591	0.109293
ASMTL	0.070071	0.5671	0.60305
ASMTL-AS1	-0.984915	1.43943e-22	9.90228e-22
ASNA1	0.537428	1.2167e-18	5.92074e-18
ASNS	0.176421	0.0312448	0.0399786
ASNSD1	0.140948	0.00643262	0.00888411
ASPA	-1.57357	1.94207e-30	2.64924e-29
ASPDH	-0.891536	5.22405e-13	1.65821e-12
ASPG	-0.306353	4.3573e-10	1.10163e-09
ASPH	0.349558	0.136068	0.160424
ASPHD1	1.93884	1.12592e-05	2.00385e-05
ASPHD2	0.874247	2.22304e-20	1.25582e-19
ASPM	3.57043	7.78332e-47	1.12402e-44
ASPN	2.72269	1.50585e-24	1.21422e-23
ASPRV1	0.0865241	7.11267e-09	1.63726e-08
ASPSCR1	0.392737	0.0105927	0.0143055
ASRGL1	0.304451	0.000236908	0.000376431
ASS1	0.590236	0.512984	0.550717
ASTE1	0.254025	7.63822e-08	1.61875e-07
ASTL	0.50686	0.0132573	0.0177198
ASTN1	-0.795176	5.97672e-12	1.74912e-11
ASTN2	1.19957	2.1957e-07	4.48742e-07
ASUN	0.671079	1.7178e-19	9.01468e-19
ASXL1	-0.738666	3.27257e-42	2.04744e-40
ASXL2	0.265015	0.127177	0.150737
ASXL3	-0.3167	2.01724e-20	1.1436e-19
ATAD1	0.152894	0.0029553	0.00422623
ATAD2	1.44008	9.67221e-25	7.94246e-24
ATAD2B	-0.105943	3.06319e-06	5.70877e-06
ATAD3A	0.373714	0.0425886	0.0536604
ATAD3B	-0.486784	1.27352e-16	5.3002e-16
ATAD3C	0.359479	0.365913	0.403681
ATAD5	0.279348	0.543399	0.579966
ATAT1	-0.224699	2.06797e-07	4.23404e-07
ATE1	0.32947	0.106321	0.127385
ATF1	-0.0521819	0.0439039	0.0552596
ATF2	0.0287361	0.846434	0.863085
ATF3	-1.07141	7.28119e-05	0.00012124
ATF4	-0.367942	2.36309e-15	8.97172e-15
ATF5	0.175705	1.73224e-11	4.89354e-11
ATF6	0.527449	1.12468e-17	5.06488e-17
ATF6B	0.121252	0.0403897	0.051054
ATF7	-0.347022	2.46005e-19	1.27428e-18
ATF7IP	0.317786	0.00126203	0.00187281
ATF7IP2	0.67966	9.29239e-06	1.66585e-05
ATG10	0.162854	0.0340991	0.043483
ATG12	0.0859079	0.317619	0.353858
ATG13	0.112707	0.0681561	0.083754
ATG14	-0.401681	1.12675e-16	4.70978e-16
ATG16L1	0.147908	0.633718	0.666548
ATG16L2	-0.544263	4.79402e-20	2.62707e-19
ATG2A	-0.500798	1.43064e-24	1.15796e-23
ATG2B	-0.578033	2.44335e-27	2.52444e-26
ATG3	0.197524	3.83314e-05	6.52514e-05
ATG4A	0.353846	1.42557e-10	3.73342e-10
ATG4B	-0.425982	2.57132e-22	1.73349e-21
ATG4C	0.190639	0.000584363	0.000894759
ATG4D	0.169399	0.549588	0.586018
ATG5	0.42066	2.24739e-06	4.24066e-06
ATG7	0.291162	1.38924e-14	4.95508e-14
ATG9A	-0.0393955	0.256813	0.290564
ATG9B	0.501564	0.12044	0.143291
ATHL1	-0.53061	5.48035e-18	2.53641e-17
ATIC	0.844046	8.46916e-35	1.80541e-33
ATL1	-0.186261	1.91528e-05	3.34395e-05
ATL2	-0.213913	1.47874e-10	3.86634e-10
ATL3	0.480427	1.7445e-06	3.32308e-06
ATM	-0.118846	1.20902e-05	2.14619e-05
ATMIN	0.394192	1.04499e-11	3.00466e-11
ATN1	-0.702478	4.07784e-37	1.18492e-35
ATOH7	0.171711	1.85914e-05	3.25037e-05
ATOH8	-2.56077	2.06393e-41	1.123e-39
ATOX1	0.998602	1.93326e-26	1.84587e-25
ATP10A	-0.137688	0.283333	0.318189
ATP10B	0.879228	0.00177533	0.00259999
ATP10D	-0.330291	1.4951e-11	4.23545e-11
ATP11A	-0.173247	4.53168e-11	1.23251e-10
ATP11B	0.0984671	0.0481625	0.0603823
ATP11C	-0.149182	4.06103e-06	7.48922e-06
ATP12A	2.19259	0.0788787	0.0961615
ATP13A1	0.0763935	0.86615	0.880732
ATP13A2	0.673288	1.99212e-14	7.0168e-14
ATP13A3	0.137747	0.399888	0.438068
ATP13A4	0.537834	0.0271432	0.034961
ATP13A5	0.653517	0.00409754	0.00577626
ATP1A1	0.346405	0.00516577	0.00720701
ATP1A1OS	-0.111237	0.0274028	0.0352789
ATP1A2	-1.72121	1.73774e-28	1.98672e-27
ATP1A3	2.01469	1.08179e-05	1.92799e-05
ATP1A4	1.63727	0.0871218	0.105701
ATP1B1	0.783828	6.56306e-07	1.29395e-06
ATP1B2	-1.20448	7.54936e-25	6.27708e-24
ATP1B3	0.13825	0.800103	0.821313
ATP2A1	-0.211672	1.07763e-12	3.34433e-12
ATP2A2	0.0717658	0.462821	0.501291
ATP2A3	0.807394	0.00914977	0.0124391
ATP2B1	0.244296	0.0244243	0.031665
ATP2B2	1.16117	5.79079e-05	9.73596e-05
ATP2B3	1.36484	1.73787e-07	3.58185e-07
ATP2B4	-0.0937896	0.13485	0.159105
ATP2C1	0.437733	6.95948e-14	2.35668e-13
ATP2C2	0.89739	3.51954e-07	7.0837e-07
ATP4A	-1.13952	2.05856e-23	1.52189e-22
ATP5A1	0.335217	1.11397e-09	2.73257e-09
ATP5B	0.0473566	0.134446	0.158677
ATP5C1	0.859586	1.14606e-30	1.59741e-29
ATP5D	0.222259	0.340826	0.377675
ATP5E	2.1903	3.59995e-53	2.88101e-50
ATP5EP2	0.640029	1.12468e-12	3.48528e-12
ATP5F1	0.494691	2.63726e-21	1.63505e-20
ATP5G1	1.1066	3.5976e-19	1.83628e-18
ATP5G2	1.01637	1.28496e-36	3.48591e-35
ATP5G3	0.220502	2.42667e-05	4.2028e-05
ATP5H	1.06169	1.5625e-31	2.39131e-30
ATP5I	0.73025	1.84003e-13	6.03818e-13
ATP5J	0.511434	6.74894e-14	2.2874e-13
ATP5J2	1.83059	3.9371e-51	1.64391e-48
ATP5L	0.878851	9.81748e-31	1.38041e-29
ATP5L2	0.0217136	0.553526	0.589693
ATP5O	0.688776	8.07037e-26	7.31513e-25
ATP5S	0.0183771	0.860786	0.875974
ATP5SL	0.122161	0.0234388	0.0304285
ATP6AP1	0.983027	9.88918e-34	1.90513e-32
ATP6AP1L	0.150225	0.792445	0.814409
ATP6AP2	0.779133	8.80794e-36	2.12798e-34
ATP6V0A1	-0.0655098	0.000269983	0.000426374
ATP6V0A2	-0.0591306	0.000828023	0.00125188
ATP6V0A4	0.767235	0.502646	0.5405
ATP6V0B	0.934814	3.0036e-27	3.08174e-26
ATP6V0C	0.441617	1.09357e-06	2.11693e-06
ATP6V0D1	0.223961	0.0148064	0.0196698
ATP6V0D2	2.51674	3.53251e-27	3.60323e-26
ATP6V0E1	0.418027	6.65693e-11	1.78425e-10
ATP6V0E2	1.26106	9.3697e-24	7.12164e-23
ATP6V1A	0.670992	1.08819e-27	1.16051e-26
ATP6V1B1	0.0049524	2.53231e-05	4.37432e-05
ATP6V1B2	0.102135	0.416941	0.455632
ATP6V1C1	0.28568	0.236336	0.269028
ATP6V1C2	0.370653	2.86246e-11	7.92665e-11
ATP6V1D	0.684959	1.41934e-27	1.50117e-26
ATP6V1E1	0.112451	0.31837	0.354592
ATP6V1E2	0.537732	0.000338896	0.000530451
ATP6V1F	0.949096	1.15381e-31	1.79154e-30
ATP6V1G1	0.705924	4.34553e-25	3.70789e-24
ATP6V1G2	0.494043	0.929448	0.937403
ATP6V1H	0.413552	3.7263e-05	6.34777e-05
ATP7A	0.327903	0.00349056	0.00495259
ATP7B	0.901209	0.000784692	0.00118824
ATP8A1	-0.229443	2.74617e-09	6.53683e-09
ATP8A2	1.98279	0.0011709	0.00174229
ATP8B1	0.760185	8.0967e-10	2.00999e-09
ATP8B2	-0.382792	1.88998e-12	5.74926e-12
ATP8B3	0.214537	0.000183869	0.000295257
ATP8B4	-0.310961	1.5583e-06	2.97962e-06
ATP8B5P	-1.54355	1.25164e-49	3.24867e-47
ATP9A	0.424842	0.000446898	0.000691833
ATP9B	-0.17064	1.20339e-07	2.50825e-07
ATPAF1	0.442538	5.03772e-17	2.16367e-16
ATPAF1-AS1	0.114477	0.375212	0.413181
ATPAF2	0.422853	2.07235e-06	3.92541e-06
ATPBD4	-0.101549	4.50766e-05	7.64356e-05
ATPIF1	0.896544	3.65652e-26	3.40595e-25
ATR	0.0880607	0.688088	0.717604
ATRIP	0.446825	1.0979e-07	2.29659e-07
ATRN	0.387597	4.99346e-10	1.25635e-09
ATRNL1	2.10421	0.696095	0.724931
ATRX	0.127988	0.702986	0.731472
ATXN1	0.333368	0.000142861	0.000231869
ATXN10	0.354509	2.72545e-09	6.4883e-09
ATXN1L	-0.280034	3.09909e-10	7.93974e-10
ATXN2	-0.18208	7.6009e-09	1.7463e-08
ATXN2L	-0.235857	1.956e-10	5.07345e-10
ATXN3	-0.149893	2.79635e-07	5.66915e-07
ATXN7	-0.388412	1.68444e-13	5.55035e-13
ATXN7L1	-0.266519	8.45854e-12	2.44784e-11
ATXN7L2	-0.299822	2.82342e-13	9.14648e-13
ATXN7L3	0.176842	0.000114584	0.000187575
ATXN7L3B	0.535129	6.57241e-18	3.01784e-17
AUH	-0.507636	2.17007e-27	2.25178e-26
AUP1	0.0668251	0.791728	0.813803
AURKA	2.69205	4.70364e-45	4.70536e-43
AURKAIP1	0.599478	3.73288e-07	7.49816e-07
AURKAPS1	0.396751	0.428785	0.467856
AURKB	2.64517	3.27745e-38	1.13423e-36
AURKC	-0.339242	5.40094e-19	2.71134e-18
AUTS2	-0.017822	0.00745347	0.0102234
AVEN	0.0842443	0.677164	0.707286
AVIL	-0.35163	5.64336e-10	1.41467e-09
AVL9	0.357798	0.00374904	0.00530601
AVPI1	-0.526305	1.58752e-15	6.11419e-15
AVPR1A	-1.35609	3.7714e-14	1.30306e-13
AVPR2	-1.27032	2.01403e-27	2.09894e-26
AWAT1	1.96223	0.27078	0.305252
AWAT2	2.49437	0.0729468	0.0893267
AXDND1	0.830493	0.0241499	0.031322
AXIN1	0.381688	5.98666e-08	1.28046e-07
AXIN2	-0.527745	1.12975e-12	3.50042e-12
AXL	-0.22916	1.61281e-05	2.83414e-05
AZGP1	0.670992	0.123887	0.147082
AZGP1P1	-0.187814	0.00540352	0.00752232
AZI1	0.186068	0.633497	0.666352
AZI2	-0.439043	7.77752e-15	2.82922e-14
AZIN1	0.776041	3.00045e-18	1.41805e-17
AZU1	0.68877	6.0117e-05	0.000100888
B2M	0.383492	0.0137729	0.0183719
B3GALNT1	0.888757	1.87958e-23	1.39279e-22
B3GALNT2	0.537515	1.33726e-13	4.43987e-13
B3GALT1	-0.999852	7.53789e-22	4.90116e-21
B3GALT2	0.863124	0.418543	0.457227
B3GALT4	0.362296	0.000638802	0.000975859
B3GALT5	0.841985	0.499685	0.537582
B3GALT6	0.728752	1.51e-20	8.699e-20
B3GALTL	0.147827	0.0850236	0.103286
B3GAT1	0.826442	1.93888e-09	4.66725e-09
B3GAT3	0.310025	0.0784454	0.0956696
B3GNT1	-0.00194	0.00134655	0.00199377
B3GNT2	0.465969	3.61978e-13	1.1636e-12
B3GNT3	0.452403	0.018297	0.024064
B3GNT4	1.84244	3.85125e-10	9.78969e-10
B3GNT5	0.641371	0.00140576	0.00207856
B3GNT7	1.1096	0.171476	0.199427
B3GNT8	0.614708	0.00183749	0.00268616
B3GNT9	0.264823	0.0774511	0.0945291
B3GNTL1	0.12499	0.0954424	0.115098
B4GALNT1	0.732642	0.179481	0.208157
B4GALNT2	3.95025	7.06349e-07	1.38962e-06
B4GALNT3	1.42791	7.23105e-11	1.93328e-10
B4GALNT4	0.650025	1.65868e-05	2.91075e-05
B4GALT1	0.71802	7.03405e-15	2.57339e-14
B4GALT2	0.705634	7.9874e-20	4.2937e-19
B4GALT3	0.590171	9.83905e-14	3.29748e-13
B4GALT4	0.401317	1.20599e-09	2.94737e-09
B4GALT5	0.128364	0.99468	0.995302
B4GALT6	-0.315225	1.63536e-11	4.62596e-11
B4GALT7	0.373085	8.40991e-08	1.77622e-07
B7H6	0.277418	1.87569e-05	3.27811e-05
B9D1	0.499744	0.00639045	0.00882651
B9D2	0.589525	3.00363e-12	9.00151e-12
BAALC	0.276224	1.84127e-16	7.58096e-16
BAAT	0.730855	0.00470387	0.00659324
BABAM1	0.400371	3.28055e-12	9.79627e-12
BACE1	-0.138459	3.93296e-07	7.8885e-07
BACE1-AS	-0.629539	3.02875e-24	2.38708e-23
BACE2	0.598856	0.0140858	0.0187696
BACH1	0.169778	0.477884	0.516383
BACH2	-0.515995	4.98803e-12	1.4685e-11
BAD	0.423938	0.000261015	0.000412891
BAG1	0.539719	0.00487123	0.00681738
BAG2	0.607311	0.00252944	0.00364682
BAG3	0.259163	0.14313	0.168316
BAG4	0.745501	3.8774e-06	7.1602e-06
BAG5	0.149359	0.000225104	0.000358446
BAG6	0.094117	0.375359	0.413319
BAHCC1	-0.310548	4.50339e-11	1.22534e-10
BAHD1	0.0965375	0.687175	0.71673
BAI1	-0.0968458	1.30755e-07	2.71622e-07
BAI2	1.35325	4.04069e-09	9.47844e-09
BAI3	-0.561221	1.9222e-23	1.42327e-22
BAIAP2	0.31667	0.228813	0.261223
BAIAP2L1	0.539581	4.8811e-07	9.70712e-07
BAIAP2L2	-0.207364	9.85697e-21	5.78085e-20
BAIAP3	0.154469	5.30342e-06	9.69752e-06
BAK1	0.987423	2.83727e-34	5.76063e-33
BAMBI	2.06896	6.83572e-17	2.9028e-16
BANF1	0.782316	1.04835e-21	6.7276e-21
BANK1	0.360466	0.00872787	0.0118908
BANP	0.00155213	0.252545	0.286106
BAP1	-0.141022	1.86787e-05	3.26473e-05
BARD1	0.309406	0.654399	0.685859
BARX1	1.99859	0.144819	0.170136
BARX2	-0.281045	0.000433027	0.000671334
BASP1	0.485713	0.000459039	0.000709428
BASP1P1	-0.0470726	0.000160211	0.000258826
BATF	1.27595	3.5074e-16	1.41467e-15
BATF2	1.26956	0.0162213	0.0214501
BATF3	-0.203377	0.0128373	0.0171883
BAX	0.599947	1.44912e-12	4.45332e-12
BAZ1A	0.204954	0.0670847	0.0825113
BAZ1B	0.455361	1.93794e-17	8.58439e-17
BAZ2A	-0.44898	2.57916e-22	1.73817e-21
BAZ2B	-0.167926	3.95868e-07	7.93761e-07
BBC3	0.829591	3.04366e-12	9.11578e-12
BBIP1	-0.110166	2.97658e-06	5.55276e-06
BBOX1	0.0714393	1.33275e-06	2.56186e-06
BBS1	-0.0837194	0.000540459	0.000829652
BBS10	-0.214838	5.20344e-05	8.78384e-05
BBS12	-0.114198	0.000993386	0.00148911
BBS2	-0.619981	1.26853e-27	1.34389e-26
BBS4	-0.127903	0.000228419	0.000363514
BBS5	-0.458627	2.01293e-19	1.05147e-18
BBS7	-0.362124	4.84232e-17	2.08394e-16
BBS9	-0.0892737	0.092882	0.112264
BBX	0.244548	0.0372582	0.0472854
BCAM	0.618999	0.00254763	0.00367249
BCAN	1.61554	0.064087	0.0790115
BCAP29	0.180067	0.00345598	0.0049086
BCAP31	0.226119	3.85382e-05	6.55918e-05
BCAR1	0.000943911	0.0912653	0.1104
BCAR3	0.0528638	0.0368641	0.046807
BCAR4	4.42189	0.0607711	0.0751766
BCAS1	2.42076	3.5773e-11	9.82683e-11
BCAS2	0.412062	4.17868e-14	1.43912e-13
BCAS3	0.139925	0.585515	0.620742
BCAS4	1.81574	2.16478e-26	2.05734e-25
BCAT1	1.0283	7.96016e-07	1.55852e-06
BCAT2	0.283784	0.205489	0.236266
BCCIP	0.562566	9.48075e-20	5.08083e-19
BCDIN3D	0.730437	1.11484e-26	1.09138e-25
BCHE	2.27222	8.40366e-12	2.43238e-11
BCKDHA	0.172252	0.107129	0.128314
BCKDHB	-0.11599	0.00327126	0.00465899
BCKDK	0.170386	0.0643549	0.0793163
BCL10	0.500271	6.04465e-22	3.96244e-21
BCL11A	1.20549	0.0835737	0.101608
BCL11B	0.953211	0.0269284	0.0346937
BCL2	0.496107	0.231705	0.264163
BCL2A1	1.80602	1.22479e-09	2.9918e-09
BCL2L1	0.0602436	0.685807	0.715497
BCL2L10	0.546757	0.0571911	0.0710293
BCL2L11	0.0936264	0.537245	0.574036
BCL2L12	0.691089	1.96286e-12	5.95868e-12
BCL2L13	0.193419	5.29375e-05	8.93e-05
BCL2L14	2.07295	5.24073e-07	1.0404e-06
BCL2L15	0.315021	0.00443836	0.00623702
BCL2L2	-0.455203	7.41637e-21	4.42242e-20
BCL3	-0.0278728	0.724499	0.751456
BCL6	-1.54278	5.06129e-47	7.71525e-45
BCL6B	-0.421128	0.000477553	0.000737268
BCL7A	0.293142	0.000190559	0.000305312
BCL7B	0.106482	0.00106117	0.00158638
BCL7C	0.869243	1.41693e-17	6.34529e-17
BCL9	0.986871	1.05755e-29	1.35868e-28
BCL9L	-0.263394	1.68927e-09	4.08793e-09
BCLAF1	-0.148225	2.25083e-06	4.24673e-06
BCMO1	0.763686	0.979094	0.98129
BCO2	-0.535612	6.94232e-20	3.75081e-19
BCOR	0.256482	0.000604769	0.000925266
BCORL1	0.0765958	0.415696	0.454401
BCR	-0.122278	0.00247304	0.00356873
BCRP2	0.664163	0.61659	0.65067
BCRP3	-0.508959	2.01863e-19	1.05416e-18
BCS1L	-0.332468	3.90616e-16	1.56958e-15
BDAG1	-0.437202	7.36545e-06	1.3336e-05
BDH1	0.565908	2.88099e-08	6.32836e-08
BDH2	-0.735646	6.7568e-26	6.17989e-25
BDKRB1	0.0614552	0.0429701	0.0541091
BDKRB2	-0.214281	0.00577613	0.00801315
BDNF	0.8639	8.21708e-07	1.60686e-06
BDNF-AS1	0.0247562	0.38174	0.419816
BDP1	-0.0652277	0.000131006	0.000213457
BEAN1	0.340472	0.55602	0.59212
BECN1	0.168607	0.0804114	0.0979554
BEGAIN	-0.850576	4.00258e-19	2.03219e-18
BEND3	1.10939	1.08912e-18	5.31065e-18
BEND4	0.641992	0.00874722	0.0119163
BEND5	-0.450563	3.361e-12	1.00256e-11
BEND6	1.28914	2.02132e-18	9.68648e-18
BEND7	-0.262954	1.85903e-09	4.48179e-09
BEST1	-1.13147	2.71791e-31	4.05617e-30
BEST3	1.61198	0.231351	0.263791
BEST4	-0.0319047	0.000145386	0.000235768
BET1	0.35361	2.77919e-11	7.70383e-11
BET1L	0.0543656	0.639472	0.671974
BEX1	3.73082	1.91768e-06	3.64321e-06
BEX2	-0.13939	0.00318072	0.00453677
BEX4	0.047555	0.0623683	0.0769962
BEX5	0.22623	0.346992	0.384087
BFAR	0.318061	3.21336e-14	1.11527e-13
BFSP1	0.902161	5.11325e-09	1.19072e-08
BFSP2	2.27355	1.12813e-10	2.97473e-10
BGLAP	0.301204	2.03998e-14	7.17881e-14
BGN	1.72213	6.37222e-32	1.01823e-30
BHLHA15	0.466758	0.662253	0.693182
BHLHB9	0.185596	0.162619	0.189828
BHLHE22	-0.350762	3.69532e-13	1.18709e-12
BHLHE40	-0.393167	0.0974308	0.117356
BHLHE41	-0.0392709	0.0567106	0.0704736
BHMT	-0.914029	2.78795e-18	1.32152e-17
BHMT2	-1.34768	2.16478e-26	2.05734e-25
BICC1	-0.614586	1.19808e-13	3.99088e-13
BICD1	0.209793	0.765092	0.789381
BICD2	0.0690814	0.600746	0.635626
BID	0.434167	2.06797e-07	4.23404e-07
BIK	1.35318	3.28938e-16	1.32953e-15
BIN1	-0.684778	1.42032e-20	8.20455e-20
BIN2	0.753675	9.65952e-05	0.000159254
BIN3	-0.258352	7.3425e-10	1.82915e-09
BIRC2	0.0949455	0.968707	0.972606
BIRC3	0.533913	0.59343	0.628544
BIRC5	3.26154	3.77653e-44	3.29709e-42
BIRC6	0.26408	0.147587	0.173175
BIRC7	0.415391	0.386295	0.424436
BIRC8	2.0807	1.36557e-26	1.32e-25
BIVM	-0.0951712	0.00030956	0.000486238
BK250D10.8	1.87449	1.39999e-13	4.64334e-13
BLCAP	-0.0427839	0.137787	0.162341
BLK	1.07872	0.0383143	0.0485648
BLM	1.84618	1.70603e-35	3.97666e-34
BLMH	0.398935	0.00490897	0.0068682
BLNK	1.16918	8.10369e-25	6.72053e-24
BLOC1S1	0.48761	2.83172e-06	5.29434e-06
BLOC1S2	0.493091	2.02981e-21	1.2658e-20
BLOC1S3	0.53848	5.13652e-20	2.80117e-19
BLVRA	0.862911	1.0921e-14	3.92882e-14
BLVRB	0.561103	0.00208976	0.00303685
BLZF1	0.454129	1.30335e-10	3.42361e-10
BMF	0.605263	1.82301e-13	5.98641e-13
BMI1	0.195336	0.26417	0.298238
BMP1	-0.338349	2.71451e-07	5.50729e-07
BMP2	-0.890599	7.64402e-23	5.35835e-22
BMP2K	0.327721	0.765092	0.789381
BMP3	-0.308919	4.92443e-11	1.3351e-10
BMP4	0.111641	5.37425e-06	9.8233e-06
BMP5	1.40579	2.01777e-11	5.6635e-11
BMP6	-1.04157	6.95054e-27	6.93142e-26
BMP7	1.50847	0.071455	0.0876004
BMP8A	0.763565	2.85754e-06	5.34003e-06
BMP8B	0.861967	0.0219267	0.0285581
BMPER	-0.422251	9.93877e-19	4.86974e-18
BMPR1A	-0.106597	0.00018615	0.000298621
BMPR1B	4.55803	2.76577e-08	6.08501e-08
BMPR2	0.339129	2.4702e-06	4.64238e-06
BMS1	0.177814	0.0805188	0.09808
BMS1P4	-0.730078	1.08023e-29	1.38505e-28
BMX	-1.54297	3.33369e-32	5.46333e-31
BNC1	0.676965	6.38973e-13	2.01556e-12
BNC2	-0.0169941	0.00266743	0.00383455
BNIP1	0.448822	1.84424e-12	5.61547e-12
BNIP2	-0.415952	1.15394e-21	7.37313e-21
BNIP3	0.0843248	0.0985638	0.118639
BNIP3L	-0.190994	0.28781	0.322707
BNIPL	0.68328	0.003536	0.0050141
BOC	-1.05348	5.78826e-30	7.60953e-29
BOD1	0.0259389	0.00922461	0.0125382
BOD1L	-0.290001	1.82307e-11	5.14255e-11
BOD1P	0.582635	3.00045e-18	1.41805e-17
BOK	-0.514676	0.71684	0.744234
BOK-AS1	-0.969825	2.08562e-07	4.26882e-07
BOLA1	0.759326	4.31732e-12	1.27691e-11
BOLA3	0.748507	6.42177e-19	3.20288e-18
BOLA3-AS1	0.148899	0.00140727	0.00208063
BOLL	1.49456	0.00424389	0.00597423
BOP1	0.767273	2.11372e-05	3.67938e-05
BORA	0.678425	4.6176e-11	1.25481e-10
BPGM	0.623288	3.79265e-25	3.24913e-24
BPHL	0.24676	0.000139325	0.000226301
BPI	1.84511	1.35387e-06	2.60115e-06
BPIFA1	9.14796	0.00920419	0.0125113
BPIFA2	4.75137	0.00302757	0.00432635
BPIFA4P	7.32846	9.54182e-08	2.00712e-07
BPIFB1	4.48067	3.51964e-10	8.98003e-10
BPIFB2	4.03635	0.149627	0.175376
BPIFB4	3.2135	0.104105	0.124878
BPIFB6	4.58765	9.98652e-11	2.64457e-10
BPNT1	0.842671	1.95213e-34	4.04037e-33
BPTF	0.122017	0.0418655	0.0527908
BRAF	0.1748	0.877141	0.890446
BRAP	0.230138	1.46387e-08	3.28657e-08
BRAT1	0.105512	0.684212	0.714104
BRCA1	1.18464	5.39261e-23	3.84183e-22
BRCA2	1.30938	8.43322e-20	4.52829e-19
BRCC3	0.857377	1.61612e-38	5.87894e-37
BRD1	-0.251474	8.76801e-15	3.17749e-14
BRD2	-0.191814	1.44792e-11	4.10725e-11
BRD3	0.243923	0.00104728	0.0015666
BRD4	-0.144053	3.12287e-09	7.39866e-09
BRD7	0.296201	0.000168826	0.000272125
BRD7P3	0.447249	0.159285	0.186162
BRD8	-0.375036	4.128e-19	2.0942e-18
BRD9	-0.160611	5.08707e-12	1.49674e-11
BRDT	1.77751	0.764214	0.788644
BRE	0.245832	6.46084e-08	1.3782e-07
BREA2	0.292784	0.957584	0.962696
BRF1	-0.00731677	0.0736262	0.0901069
BRF2	0.651128	0.911229	0.921496
BRI3	0.0484436	0.34588	0.382988
BRI3BP	1.72385	5.11738e-43	3.6951e-41
BRIP1	1.70535	1.16437e-26	1.13696e-25
BRIX1	0.537356	1.09092e-13	3.64531e-13
BRK1	0.494312	1.04835e-21	6.7276e-21
BRMS1	0.641719	4.03173e-13	1.29148e-12
BRMS1L	-0.275578	4.62955e-15	1.71461e-14
BROX	0.664224	1.03258e-08	2.34792e-08
BRP44	0.845085	9.01857e-19	4.44153e-18
BRP44L	-0.230061	7.67943e-05	0.000127693
BRPF1	-0.0300361	0.0180387	0.0237324
BRPF3	-0.0286949	0.0612867	0.0757583
BRSK1	0.0452361	0.0489049	0.0612771
BRSK2	0.681083	4.52223e-11	1.23011e-10
BRWD1	0.152549	0.841823	0.858996
BRWD1-IT2	0.939323	1.28225e-10	3.36958e-10
BRWD3	-0.229436	2.80395e-09	6.67107e-09
BSCL2	0.420107	1.67069e-06	3.1869e-06
BSDC1	0.177684	0.00219655	0.00318577
BSG	0.563298	1.37545e-11	3.90976e-11
BSN	0.561834	0.00752968	0.0103228
BSN-AS2	0.581576	0.376836	0.414802
BSND	-0.186088	0.0862168	0.104642
BSPRY	0.776986	1.12918e-09	2.7667e-09
BST1	-0.341719	2.97887e-09	7.07407e-09
BST2	1.03918	1.81305e-06	3.4499e-06
BTAF1	-1.11056	3.25871e-42	2.04744e-40
BTBD1	0.233627	2.46028e-05	4.25755e-05
BTBD10	0.2514	2.0169e-07	4.1352e-07
BTBD11	-0.0888391	6.38154e-06	1.16015e-05
BTBD16	-0.520162	8.85709e-06	1.59212e-05
BTBD18	1.04713	1.29978e-05	2.30113e-05
BTBD19	-1.18692	1.86084e-36	4.92304e-35
BTBD2	0.0609775	0.696325	0.725131
BTBD3	0.16437	0.0295815	0.0379362
BTBD6	-0.132213	0.996412	0.996879
BTBD7	0.113051	0.475962	0.514423
BTBD8	-0.135679	1.96657e-05	3.43132e-05
BTBD9	0.6393	1.17218e-26	1.14401e-25
BTC	-0.0709822	5.12644e-06	9.38553e-06
BTD	0.436482	1.42467e-08	3.2023e-08
BTF3	0.745838	1.21618e-23	9.14973e-23
BTF3L4	0.681066	1.50348e-33	2.84786e-32
BTF3P11	-4.09311	4.60205e-50	1.40545e-47
BTG1	-0.309042	1.37399e-08	3.09272e-08
BTG2	0.432689	0.863711	0.878531
BTG3	0.0402234	0.000108493	0.000177953
BTK	0.755505	1.20599e-09	2.94737e-09
BTLA	1.65443	5.0808e-05	8.58208e-05
BTN1A1	0.425882	0.000665141	0.00101472
BTN2A1	-0.623958	1.04657e-36	2.87986e-35
BTN2A2	-0.124254	0.00202335	0.00294435
BTN2A3P	-0.882696	6.95919e-32	1.10742e-30
BTN3A1	-0.0977962	0.00568358	0.00788989
BTN3A2	0.409719	0.00728283	0.00999938
BTN3A3	0.181307	0.917872	0.927091
BTNL8	-0.863025	8.20956e-17	3.46857e-16
BTNL9	-3.52292	4.88346e-51	1.87593e-48
BTRC	0.651573	4.90786e-09	1.14386e-08
BUB1	2.98512	8.66625e-47	1.23298e-44
BUB1B	2.35192	7.85e-41	3.96776e-39
BUB3	0.743134	2.43821e-25	2.13351e-24
BUD13	-0.0905823	7.5242e-06	1.36183e-05
BUD31	0.570407	1.61464e-20	9.26019e-20
BVES	-0.277456	1.0584e-12	3.28678e-12
BVES-AS1	-0.466975	3.10596e-17	1.3549e-16
BYSL	0.829678	1.48461e-18	7.18804e-18
BZRAP1	-0.88184	9.18461e-15	3.32282e-14
BZW1	0.668146	3.00505e-19	1.54326e-18
BZW2	0.918855	1.29444e-28	1.50045e-27
C10orf10	-2.16949	4.29387e-37	1.24393e-35
C10orf103	-0.293269	1.35176e-08	3.04375e-08
C10orf105	-0.605819	5.21138e-15	1.92416e-14
C10orf107	1.29325	0.0195407	0.0255981
C10orf108	-0.962154	1.05704e-29	1.35868e-28
C10orf11	0.538963	0.00292855	0.00419015
C10orf111	0.0271113	0.504233	0.541989
C10orf114	1.10565	0.0357579	0.0454745
C10orf116	-0.436844	3.0364e-07	6.14026e-07
C10orf118	-0.0642721	0.005513	0.00766806
C10orf12	0.780064	1.27183e-10	3.34402e-10
C10orf125	0.120476	0.0251212	0.0325005
C10orf128	-1.14247	1.37847e-29	1.75108e-28
C10orf129	0.634986	0.000869453	0.00131111
C10orf131	-0.254071	0.000117228	0.000191724
C10orf136	-0.439836	0.00349871	0.00496305
C10orf137	-0.139538	3.5023e-07	7.04974e-07
C10orf140	0.561873	0.00171759	0.00251907
C10orf2	0.348628	3.18526e-05	5.45757e-05
C10orf25	-0.162897	0.0101936	0.0137947
C10orf26	0.28382	8.19105e-07	1.60209e-06
C10orf27	-0.291972	0.184815	0.213931
C10orf28	-0.404355	1.09224e-22	7.58174e-22
C10orf32	-0.0105476	0.220643	0.252526
C10orf35	0.817891	1.5233e-14	5.41816e-14
C10orf46	0.263312	6.95677e-05	0.000116039
C10orf47	0.235414	0.13324	0.15734
C10orf54	-0.995573	1.25311e-29	1.59818e-28
C10orf55	0.269403	0.254221	0.287834
C10orf58	-0.976634	0.00131497	0.00194836
C10orf67	1.79234	0.226519	0.258804
C10orf68	0.00865682	0.0021649	0.00314247
C10orf76	-0.106349	1.03635e-05	1.84975e-05
C10orf81	-0.339755	6.71589e-05	0.000112167
C10orf82	1.9801	0.819442	0.839236
C10orf88	0.0614057	0.668563	0.699368
C10orf90	-0.426171	9.61776e-23	6.70763e-22
C10orf91	1.58503	0.000283296	0.000446518
C10orf95	0.178318	0.525245	0.562434
C11orf1	0.570283	3.28549e-07	6.62375e-07
C11orf10	0.436861	5.99951e-07	1.18625e-06
C11orf16	1.38882	0.99369	0.994415
C11orf2	-0.336152	3.66211e-12	1.08916e-11
C11orf20	-0.266634	1.44864e-11	4.1087e-11
C11orf21	-0.0465561	1.12844e-06	2.18246e-06
C11orf24	0.61807	2.4633e-18	1.17139e-17
C11orf30	-0.0183767	3.44449e-08	7.51542e-08
C11orf31	0.411238	4.3889e-05	7.4481e-05
C11orf34	0.0312602	1.53435e-07	3.17465e-07
C11orf35	-0.700475	2.25914e-11	6.30687e-11
C11orf41	1.72144	2.65472e-19	1.37068e-18
C11orf42	-0.324228	2.58417e-06	4.84804e-06
C11orf45	0.460397	0.00171578	0.00251679
C11orf46	0.34729	1.93683e-12	5.88524e-12
C11orf48	0.82029	6.25359e-21	3.7547e-20
C11orf49	0.507154	3.63005e-14	1.25581e-13
C11orf51	0.473884	1.03237e-10	2.73084e-10
C11orf53	-1.44855	4.83031e-25	4.09787e-24
C11orf54	-0.0489582	0.000953608	0.00143172
C11orf57	0.270474	1.13555e-06	2.19598e-06
C11orf58	0.0543672	0.720318	0.747724
C11orf61	-0.784273	4.25857e-38	1.44004e-36
C11orf63	0.204085	0.73242	0.758688
C11orf65	0.573843	1.05884e-05	1.88884e-05
C11orf67	0.482744	0.97291	0.976112
C11orf68	0.0649103	0.554564	0.590701
C11orf70	0.275069	0.000775933	0.00117562
C11orf71	0.118717	0.443217	0.482042
C11orf73	-0.0156708	0.0259593	0.0335126
C11orf74	0.30916	0.000473685	0.000731415
C11orf75	0.495388	0.0566703	0.0704281
C11orf80	0.655224	6.63066e-08	1.4127e-07
C11orf82	1.66961	1.98037e-31	3.00925e-30
C11orf83	1.02638	3.49841e-16	1.41134e-15
C11orf84	0.599881	3.01957e-10	7.74119e-10
C11orf85	0.767402	0.260227	0.29408
C11orf86	3.50683	0.398091	0.436398
C11orf87	-0.569919	9.97627e-08	2.09414e-07
C11orf88	1.81445	0.485934	0.524227
C11orf9	0.337423	0.00190028	0.00277261
C11orf91	-0.381575	5.79737e-18	2.67797e-17
C11orf92	-0.0415355	6.39165e-14	2.16898e-13
C11orf93	-0.738963	1.47927e-29	1.87541e-28
C11orf94	0.311732	0.161588	0.188678
C11orf95	-0.333938	9.78641e-15	3.53389e-14
C11orf96	-1.86492	8.19258e-27	8.11108e-26
C12orf10	0.258476	0.00699752	0.00962623
C12orf23	0.602733	3.76425e-18	1.76127e-17
C12orf26	-0.132269	1.58809e-05	2.79199e-05
C12orf29	0.218944	0.00973765	0.0132
C12orf32	1.02562	1.12947e-37	3.62773e-36
C12orf33	-1.06621	1.51786e-17	6.78304e-17
C12orf34	0.613366	3.9458e-07	7.91343e-07
C12orf35	0.296059	0.287388	0.322253
C12orf36	3.14995	0.0739208	0.0904502
C12orf39	-1.08509	1.49262e-05	2.62968e-05
C12orf4	0.373704	1.98913e-11	5.588e-11
C12orf42	1.13643	0.0560564	0.0697178
C12orf43	-0.086954	0.00103811	0.00155337
C12orf44	0.665125	3.42397e-21	2.10311e-20
C12orf45	0.64883	2.68333e-15	1.01454e-14
C12orf47	-0.060594	8.71636e-05	0.000144212
C12orf49	0.886601	4.73811e-24	3.6874e-23
C12orf5	0.620069	1.61055e-14	5.72106e-14
C12orf51	-0.203969	1.78513e-08	3.98222e-08
C12orf52	0.68135	8.79005e-27	8.68023e-26
C12orf53	-0.133703	0.00359622	0.00509686
C12orf54	-0.488511	4.26998e-09	9.99069e-09
C12orf56	3.29301	0.676563	0.706774
C12orf57	0.171369	0.510789	0.548514
C12orf59	1.55361	1.17694e-27	1.2503e-26
C12orf60	1.08842	1.32157e-06	2.54164e-06
C12orf61	0.306058	0.0402386	0.0508763
C12orf65	0.267068	0.0129384	0.0173152
C12orf66	0.436033	1.79884e-05	3.14981e-05
C12orf68	-0.177363	6.66731e-09	1.53806e-08
C12orf69	1.93914	0.797708	0.819292
C12orf70	1.11172	1.21654e-08	2.74927e-08
C12orf71	-0.950565	1.18454e-17	5.3232e-17
C12orf73	0.343056	0.00260291	0.00374544
C12orf74	2.28642	5.89869e-05	9.91131e-05
C12orf75	0.125113	0.572363	0.608176
C12orf76	0.151405	0.149767	0.17553
C13orf15	-0.744444	3.35893e-11	9.24416e-11
C13orf33	-1.60491	6.14796e-29	7.33896e-28
C14orf1	0.780234	2.36372e-28	2.66408e-27
C14orf101	0.0147798	0.252931	0.286509
C14orf102	-0.0934217	0.00207675	0.00301932
C14orf109	0.389979	1.1007e-08	2.49629e-08
C14orf118	-0.276872	5.8763e-13	1.85849e-12
C14orf119	0.510915	1.42852e-19	7.54401e-19
C14orf126	0.393595	9.46376e-12	2.72888e-11
C14orf129	0.764427	8.74134e-29	1.0313e-27
C14orf132	0.25266	0.0688624	0.0845948
C14orf133	0.068125	0.307074	0.342925
C14orf135	-0.00106983	0.617026	0.651023
C14orf142	0.787985	1.12563e-30	1.57465e-29
C14orf149	-1.16085	7.57867e-46	8.76889e-44
C14orf159	0.0488063	0.431323	0.470384
C14orf162	2.13339	3.97235e-07	7.96252e-07
C14orf166	0.744665	2.67109e-30	3.60532e-29
C14orf167	0.498976	7.12948e-08	1.51511e-07
C14orf169	0.881859	2.08723e-35	4.81265e-34
C14orf176	-0.0129349	0.0248204	0.0321439
C14orf180	-2.67832	7.09105e-19	3.52296e-18
C14orf182	1.54665	2.49542e-11	6.93826e-11
C14orf183	0.371075	0.677019	0.707173
C14orf2	0.6303	3.97465e-14	1.37107e-13
C14orf21	0.0411774	0.492819	0.531088
C14orf28	-0.460561	2.81658e-19	1.44996e-18
C14orf37	0.656209	4.80353e-06	8.8145e-06
C14orf38	1.61052	0.069776	0.0856678
C14orf39	0.81994	0.820331	0.840012
C14orf43	-0.48096	1.02106e-19	5.45675e-19
C14orf45	0.520828	0.000921422	0.00138491
C14orf49	-1.36167	2.01002e-29	2.51018e-28
C14orf55	-0.433256	8.52277e-13	2.66044e-12
C14orf64	0.68051	0.773147	0.796882
C14orf79	0.624701	1.11829e-09	2.74213e-09
C14orf80	0.725261	1.77897e-09	4.29417e-09
C14orf93	-0.00199921	0.373358	0.411281
C15orf17	-0.509002	4.38991e-21	2.67249e-20
C15orf23	0.884136	6.14412e-21	3.69128e-20
C15orf24	0.245795	6.10354e-05	0.00010234
C15orf26	0.397463	0.188799	0.218265
C15orf27	0.848046	1.86227e-11	5.25005e-11
C15orf29	-0.244627	1.53696e-10	4.01365e-10
C15orf33	0.169002	0.674896	0.705301
C15orf34	0.518155	0.00256069	0.00369021
C15orf37	0.00870151	0.270861	0.305306
C15orf38	0.416073	0.000146482	0.000237464
C15orf38-AP3S2	0.592803	0.00115602	0.00172121
C15orf39	-0.0257375	0.0112422	0.0151423
C15orf40	-0.079368	0.00156113	0.00229803
C15orf41	-0.0574321	0.000342944	0.000536656
C15orf42	1.12644	2.5074e-07	5.1022e-07
C15orf44	0.315937	3.01941e-14	1.04966e-13
C15orf48	2.26302	1.65858e-23	1.23762e-22
C15orf50	1.61227	0.0191297	0.0250973
C15orf52	-0.731875	1.0427e-14	3.75884e-14
C15orf54	3.62428	3.20724e-19	1.64358e-18
C15orf56	0.855899	4.75432e-05	8.04984e-05
C15orf57	0.198595	0.000565898	0.000867454
C15orf58	0.755728	2.06424e-23	1.5255e-22
C15orf59	1.24764	0.042652	0.0537332
C15orf61	-0.123103	0.0116878	0.0157259
C15orf62	-0.768295	5.40931e-23	3.85231e-22
C15orf63	-0.8324	5.21229e-20	2.84168e-19
C16orf13	0.559283	6.41538e-05	0.000107353
C16orf3	-0.696095	6.70081e-14	2.27149e-13
C16orf42	0.411455	2.1432e-05	3.72765e-05
C16orf45	0.339444	0.0284405	0.0365487
C16orf46	0.324454	0.000329362	0.000516328
C16orf48	-0.393616	5.98383e-16	2.37707e-15
C16orf5	-0.209025	3.93652e-10	9.99983e-10
C16orf52	-0.420941	3.57326e-20	1.98128e-19
C16orf53	0.820999	6.75688e-23	4.7608e-22
C16orf54	1.72883	1.71096e-14	6.06205e-14
C16orf55	0.605666	2.67767e-12	8.04851e-12
C16orf57	0.313063	0.0237634	0.0308374
C16orf58	0.12673	0.337223	0.373963
C16orf59	1.80693	2.09106e-34	4.31396e-33
C16orf62	0.385583	7.55157e-11	2.01588e-10
C16orf7	-0.185929	1.34443e-08	3.02866e-08
C16orf70	0.0645846	0.0856996	0.104054
C16orf71	1.44845	3.94062e-17	1.70506e-16
C16orf72	0.279821	3.77579e-07	7.58118e-07
C16orf73	1.16543	0.228989	0.261362
C16orf74	0.96979	6.14571e-07	1.21366e-06
C16orf79	-0.397597	7.3133e-14	2.47387e-13
C16orf80	0.112218	0.928462	0.936606
C16orf86	-0.841564	2.29086e-31	3.44292e-30
C16orf87	0.330457	0.00856248	0.0116746
C16orf88	0.985188	2.36448e-37	7.22013e-36
C16orf89	1.13653	0.000108217	0.000177531
C16orf91	0.57354	2.01464e-11	5.65553e-11
C16orf93	0.0941021	0.05504	0.0685262
C16orf95	0.34899	0.100283	0.120595
C16orf96	-0.46285	1.06434e-10	2.81194e-10
C17orf100	0.0671113	0.532958	0.569899
C17orf101	0.279309	0.00693909	0.00954995
C17orf103	-0.376172	1.14364e-08	2.5891e-08
C17orf104	0.550561	0.00284671	0.00407914
C17orf107	0.299035	0.655295	0.686723
C17orf108	-0.307459	2.90656e-09	6.90749e-09
C17orf109	-0.183621	0.000153218	0.000247987
C17orf110	1.50808	0.764558	0.788915
C17orf28	0.610396	4.23894e-05	7.19934e-05
C17orf39	-0.0252338	0.152682	0.178815
C17orf47	-0.933164	4.28122e-19	2.16621e-18
C17orf48	-0.640233	1.51627e-29	1.92104e-28
C17orf50	0.142359	0.0107619	0.0145257
C17orf51	-0.240636	2.59306e-10	6.66999e-10
C17orf53	0.42143	4.59872e-05	7.79384e-05
C17orf56	-0.741658	4.96249e-31	7.19899e-30
C17orf57	-0.902495	1.37783e-28	1.59325e-27
C17orf58	0.980564	2.24097e-13	7.31142e-13
C17orf59	0.11982	0.421404	0.460143
C17orf61	0.497687	5.72534e-06	1.04452e-05
C17orf62	0.256124	0.000666243	0.00101616
C17orf63	0.624256	6.17526e-18	2.84432e-17
C17orf65	-0.0035485	0.116491	0.138877
C17orf66	0.0136338	0.00158725	0.00233522
C17orf67	-0.113318	6.76665e-09	1.55967e-08
C17orf69	-0.589365	2.52162e-09	6.01649e-09
C17orf70	0.177779	0.304584	0.340481
C17orf72	-0.356034	1.20133e-09	2.93749e-09
C17orf75	0.202665	0.324119	0.360452
C17orf76-AS1	0.172159	0.207048	0.237945
C17orf77	0.165959	0.00264445	0.00380378
C17orf78	0.533249	0.314153	0.35022
C17orf79	0.440328	4.9848e-07	9.90822e-07
C17orf80	0.297299	0.000338493	0.000529994
C17orf81	0.122015	0.296189	0.331618
C17orf82	0.22628	9.00789e-07	1.75453e-06
C17orf85	-0.419855	3.38561e-25	2.91865e-24
C17orf89	0.808556	1.66076e-12	5.08014e-12
C17orf90	0.4701	0.0796629	0.0970681
C17orf96	1.50259	6.74906e-10	1.68459e-09
C17orf97	0.770033	5.82397e-09	1.3487e-08
C18orf1	0.806257	3.52973e-09	8.32663e-09
C18orf21	0.401903	9.69416e-08	2.0376e-07
C18orf25	-0.210393	7.9349e-11	2.11645e-10
C18orf32	-0.259108	9.88462e-05	0.000162769
C18orf34	-1.13526	5.44832e-26	5.00938e-25
C18orf54	0.534428	0.0146295	0.0194483
C18orf56	1.76692	3.14684e-20	1.75702e-19
C18orf8	-0.142255	5.95559e-08	1.27424e-07
C19orf10	0.711431	4.54072e-19	2.29088e-18
C19orf12	-0.645814	0.0381434	0.048361
C19orf18	0.0171115	0.00273064	0.00392159
C19orf21	3.14252	1.73176e-28	1.98106e-27
C19orf24	0.649008	4.16365e-09	9.7514e-09
C19orf25	0.506014	3.17036e-09	7.50378e-09
C19orf26	-0.162833	0.144576	0.16987
C19orf29	-0.223805	4.16365e-09	9.7514e-09
C19orf29-AS1	-0.88966	1.33971e-26	1.29834e-25
C19orf35	-0.0313031	0.0344149	0.0438712
C19orf38	1.20047	3.63567e-20	2.01473e-19
C19orf40	0.800334	7.02905e-26	6.41668e-25
C19orf42	0.562768	2.21788e-23	1.63527e-22
C19orf43	0.0214575	0.00237345	0.00343171
C19orf44	-0.102263	0.00252426	0.0036399
C19orf45	0.93503	4.30125e-07	8.59668e-07
C19orf46	0.788111	4.69651e-10	1.1838e-09
C19orf47	0.274365	0.0108599	0.0146541
C19orf48	1.00543	9.72569e-22	6.2622e-21
C19orf51	1.83346	4.47223e-15	1.65891e-14
C19orf52	0.399693	4.24752e-11	1.15933e-10
C19orf53	0.745745	4.93389e-20	2.69833e-19
C19orf54	0.0987148	0.851294	0.867187
C19orf55	-0.354158	9.02891e-15	3.26773e-14
C19orf57	0.42894	0.338004	0.374699
C19orf59	-0.24961	3.53066e-07	7.10534e-07
C19orf6	-0.816652	1.1523e-37	3.68871e-36
C19orf60	-0.363125	3.64207e-15	1.35911e-14
C19orf63	0.984427	1.74539e-32	2.9381e-31
C19orf66	-0.274955	1.60606e-12	4.91989e-12
C19orf69	-1.75076	1.65236e-29	2.08521e-28
C19orf70	0.37865	0.00241781	0.0034919
C19orf71	-0.354375	4.71191e-06	8.65051e-06
C19orf73	0.684021	1.87839e-06	3.5714e-06
C19orf76	-0.633139	3.61412e-12	1.07556e-11
C19orf77	-0.730733	1.16134e-05	2.06516e-05
C19orf79	1.82311	1.0732e-48	2.29033e-46
C19orf80	-3.94574	2.12841e-18	1.01819e-17
C19orf81	1.00268	0.027966	0.0359726
C1D	-0.0954532	0.00305534	0.00436343
C1GALT1	0.281047	0.21314	0.244536
C1GALT1C1	0.489679	7.51535e-15	2.74008e-14
C1orf100	0.924526	4.50453e-06	8.28246e-06
C1orf101	-0.297964	1.57348e-09	3.81877e-09
C1orf105	3.79705	0.00142317	0.00210332
C1orf106	1.75696	0.0109471	0.0147634
C1orf109	-0.00709318	0.0227827	0.0296288
C1orf110	2.29125	0.367631	0.405483
C1orf111	0.244567	8.58804e-05	0.00014215
C1orf112	0.686864	1.8798e-16	7.72803e-16
C1orf114	0.0924887	2.28546e-06	4.31038e-06
C1orf115	-0.0614984	0.00010416	0.000171123
C1orf116	0.957254	0.0248603	0.032183
C1orf122	0.456318	6.55972e-05	0.000109673
C1orf123	-0.245173	1.86624e-11	5.25969e-11
C1orf124	0.514434	6.4519e-17	2.74467e-16
C1orf126	-0.227766	0.000132331	0.000215488
C1orf127	1.23507	5.34732e-08	1.14819e-07
C1orf129	1.28727	0.508631	0.546441
C1orf130	1.20259	0.00509188	0.00711168
C1orf131	0.315343	6.95568e-06	1.26214e-05
C1orf133	-0.194225	9.35947e-06	1.67772e-05
C1orf135	2.2736	6.21336e-41	3.17394e-39
C1orf144	0.291987	3.11742e-13	1.00717e-12
C1orf146	-0.853866	1.09081e-14	3.92587e-14
C1orf150	0.205165	0.0186056	0.0244464
C1orf158	3.19268	0.0276338	0.0355668
C1orf159	-0.282844	3.1111e-09	7.37351e-09
C1orf162	-0.0394594	0.218082	0.249819
C1orf168	0.776506	0.121183	0.144112
C1orf170	0.502825	0.0598828	0.0741901
C1orf172	0.549255	6.71138e-08	1.42927e-07
C1orf173	1.47562	0.902135	0.913069
C1orf174	-0.0908092	0.000113571	0.000186012
C1orf177	0.213849	0.174833	0.203049
C1orf180	1.54491	8.53795e-06	1.53792e-05
C1orf182	1.19562	4.68278e-19	2.36007e-18
C1orf186	1.80765	0.285846	0.32071
C1orf187	1.83227	4.84197e-14	1.65952e-13
C1orf189	1.48097	8.01372e-05	0.000132999
C1orf192	0.54694	0.000995579	0.00149228
C1orf194	1.58626	0.00179919	0.00263316
C1orf198	0.355524	0.0126593	0.0169594
C1orf200	1.15917	6.13245e-10	1.53407e-09
C1orf201	0.193899	0.00557111	0.00774215
C1orf204	-0.368715	1.34931e-08	3.03895e-08
C1orf21	0.119253	0.429509	0.468567
C1orf210	-0.334592	0.224998	0.257188
C1orf212	0.0891611	0.0289606	0.0371872
C1orf213	-0.802647	6.86084e-22	4.47609e-21
C1orf216	0.326467	1.4853e-09	3.60978e-09
C1orf220	0.441775	0.0921007	0.111355
C1orf226	0.473997	0.25011	0.283565
C1orf227	0.642721	0.00119116	0.00177106
C1orf228	-0.0977709	0.00330086	0.0046987
C1orf229	0.00545934	0.00209411	0.00304295
C1orf233	1.92639	1.15457e-33	2.21316e-32
C1orf27	0.462328	3.74844e-08	8.15175e-08
C1orf31	1.07864	1.46849e-31	2.25823e-30
C1orf35	0.271222	0.831891	0.850307
C1orf38	0.208429	0.714755	0.742352
C1orf43	0.717236	2.6397e-28	2.96496e-27
C1orf50	0.249339	8.47267e-05	0.000140288
C1orf51	0.531218	0.00532154	0.00741249
C1orf52	-0.354223	7.80552e-24	5.97769e-23
C1orf53	1.28909	1.18021e-18	5.74463e-18
C1orf54	0.417243	5.85666e-07	1.15896e-06
C1orf55	-0.139555	0.117723	0.140293
C1orf56	0.779927	6.25218e-15	2.29697e-14
C1orf61	0.279257	0.00992723	0.0134475
C1orf63	-1.07373	5.55749e-36	1.38089e-34
C1orf64	2.27227	2.19534e-05	3.81627e-05
C1orf65	1.74449	0.00144926	0.00213975
C1orf74	1.1621	1.00162e-35	2.40476e-34
C1orf85	0.680161	2.24754e-19	1.16829e-18
C1orf86	0.322216	0.968954	0.972803
C1orf88	0.699101	0.0736761	0.0901623
C1orf9	0.992809	5.62492e-28	6.12459e-27
C1orf94	3.34823	0.420036	0.458753
C1orf95	0.440753	4.46842e-21	2.7177e-20
C1orf96	0.387672	0.00443836	0.00623702
C1orf98	0.779163	0.72496	0.751853
C1QA	0.95454	3.1406e-09	7.43883e-09
C1QB	0.570974	0.00115191	0.0017155
[truncated: 17,208 more rows]

## Sheet: NAT_normal_DEGlist
	log2foldChange	pValues	FDR
1/2-SBSRNA4	-0.450444	8.65001e-07	1.92666e-06
A1BG	-1.15023	1.80526e-20	1.69759e-19
A1BG-AS1	-0.610432	2.63126e-10	8.24052e-10
A2LD1	0.199684	0.001102	0.00175934
A2M	0.870378	1.19985e-23	1.69916e-22
A2ML1	0.30797	0.766408	0.79513
A2MP1	-0.31101	0.00555244	0.00816109
A4GALT	-0.514187	1.13556e-07	2.74946e-07
AAAS	-0.670059	9.03947e-30	4.09444e-28
AACS	-0.0955435	0.0714547	0.0906604
AADAC	2.53518	8.7512e-06	1.7525e-05
AADAT	-0.128886	0.00012508	0.000221459
AAGAB	-0.0221801	0.366492	0.410645
AAK1	0.113503	0.0225639	0.030755
AAMP	-0.360467	4.81474e-13	2.00344e-12
AARS	-0.209454	6.61252e-05	0.000120839
AARS2	-0.287988	4.41134e-07	1.01181e-06
AARSD1	-0.132349	4.17042e-08	1.05317e-07
AASDH	0.110636	0.0127236	0.0179187
AASDHPPT	0.11753	0.00479568	0.00710157
AASS	-0.646067	9.84121e-06	1.9602e-05
AATF	-0.255794	1.76092e-09	5.08372e-09
AATK	-1.10744	5.93854e-20	5.26454e-19
ABAT	0.0552806	0.606656	0.64611
ABCA1	0.331739	0.317254	0.360191
ABCA10	0.263393	0.0841985	0.105595
ABCA11P	-0.876774	9.4033e-25	1.57616e-23
ABCA12	2.08924	0.00369255	0.00553854
ABCA13	1.7489	1.38061e-06	3.01146e-06
ABCA17P	-0.783256	3.43524e-14	1.60206e-13
ABCA2	-0.326444	2.32824e-07	5.49304e-07
ABCA3	0.211586	0.0229878	0.0312896
ABCA4	0.234524	0.0529735	0.0685406
ABCA5	-0.174508	0.0471615	0.0614315
ABCA6	0.187498	0.970732	0.974619
ABCA7	-0.9037	2.93539e-21	3.02215e-20
ABCA8	1.77237	1.15942e-14	5.69345e-14
ABCA9	0.340641	0.590215	0.630448
ABCB1	1.11962	2.05132e-15	1.08612e-14
ABCB10	-0.196873	1.47058e-05	2.87858e-05
ABCB11	0.0936758	0.876783	0.89314
ABCB4	0.222571	0.125344	0.153077
ABCB5	0.747504	2.18141e-05	4.19479e-05
ABCB6	-0.362695	4.0602e-08	1.02693e-07
ABCB7	0.0326794	0.543737	0.586788
ABCB8	-0.60562	2.79782e-18	2.02208e-17
ABCB9	-0.983975	1.91144e-24	3.04072e-23
ABCC1	0.0635979	0.744817	0.775713
ABCC10	-0.67906	5.08236e-25	8.86102e-24
ABCC11	1.69845	0.00401147	0.00599364
ABCC12	-0.0511601	0.648583	0.685758
ABCC2	0.448883	2.48417e-06	5.2694e-06
ABCC3	-1.3938	2.87479e-11	9.89637e-11
ABCC4	0.436705	0.00119769	0.0019034
ABCC5	-0.868547	6.98167e-18	4.84337e-17
ABCC6	1.74018	6.82138e-17	4.22797e-16
ABCC6P1	1.57422	1.51054e-15	8.12135e-15
ABCC6P2	0.744289	2.4307e-08	6.27448e-08
ABCC8	-0.24254	0.119053	0.145814
ABCC9	1.05706	0.00175895	0.0027437
ABCD1	-0.796607	2.06152e-06	4.40541e-06
ABCD2	1.9598	6.43383e-10	1.93461e-09
ABCD3	0.170223	0.00555244	0.00816109
ABCD4	-0.35156	8.75298e-12	3.19942e-11
ABCE1	0.0116669	0.895478	0.908751
ABCF1	-0.292739	2.17318e-14	1.0374e-13
ABCF2	-0.0369396	0.572371	0.61356
ABCF3	-0.400161	2.33423e-19	1.92368e-18
ABCG1	-0.648561	9.46172e-11	3.09383e-10
ABCG2	0.970921	1.19301e-16	7.23322e-16
ABCG4	-0.650957	2.57611e-07	6.04029e-07
ABCG5	0.00756622	0.824837	0.847353
ABHD1	0.466876	6.67882e-05	0.000121963
ABHD10	0.334477	3.53211e-16	2.02889e-15
ABHD11	-0.847616	1.80772e-14	8.69238e-14
ABHD11-AS1	0.413619	0.341905	0.385377
ABHD12	-0.421583	1.80772e-14	8.69238e-14
ABHD12B	1.08161	4.28354e-08	1.08066e-07
ABHD13	0.398521	3.98648e-15	2.05096e-14
ABHD14A	0.441723	2.01382e-06	4.30606e-06
ABHD14B	0.532397	8.76963e-15	4.3557e-14
ABHD15	0.449715	0.00102197	0.00164012
ABHD16A	-0.415498	9.71003e-18	6.57718e-17
ABHD16B	-0.688231	2.43694e-17	1.57975e-16
ABHD2	0.162622	0.000237864	0.000409776
ABHD3	-0.3267	9.10091e-08	2.22138e-07
ABHD4	0.0174269	0.23518	0.274287
ABHD5	0.316932	5.30219e-05	9.80514e-05
ABHD6	0.374516	0.000841258	0.00136337
ABHD8	-0.542258	8.31613e-16	4.56899e-15
ABI1	-0.0566439	0.186942	0.222117
ABI2	0.155647	0.0117415	0.0165973
ABI3	0.00187574	0.556375	0.598684
ABI3BP	1.19677	5.88283e-12	2.19172e-11
ABL1	-0.408373	1.6937e-12	6.64967e-12
ABL2	-0.152063	0.026313	0.0355412
ABLIM1	0.412956	4.99198e-07	1.14028e-06
ABLIM2	-0.250831	4.41257e-13	1.84212e-12
ABLIM3	0.0515009	0.134954	0.163958
ABO	-0.456865	0.000101062	0.000180987
ABP1	0.155366	0.502167	0.546699
ABR	-0.257535	1.46384e-08	3.85585e-08
ABT1	-0.0184973	0.412094	0.457109
ABTB1	-0.666605	4.63912e-19	3.67844e-18
ABTB2	-0.403491	0.00029131	0.000497373
ACAA1	0.0313035	0.698736	0.732779
ACAA2	0.497456	2.2995e-05	4.41235e-05
ACACA	0.639448	1.55823e-10	4.99066e-10
ACACB	0.410758	0.0504132	0.0653991
ACAD10	-0.235859	1.75083e-08	4.58263e-08
ACAD11	-0.315657	1.1272e-06	2.48088e-06
ACAD8	-0.232269	5.73363e-09	1.56974e-08
ACAD9	0.0797307	0.934912	0.94398
ACADL	2.24881	2.65937e-14	1.25569e-13
ACADM	0.657822	5.27731e-11	1.77181e-10
ACADS	0.273341	0.0859135	0.107587
ACADSB	0.5302	1.38513e-08	3.65717e-08
ACADVL	-0.446019	2.01901e-14	9.6796e-14
ACAN	-0.544271	0.000310549	0.00052865
ACAP1	-0.353802	6.00321e-07	1.35975e-06
ACAP2	0.17267	0.000133788	0.000236148
ACAP3	-1.46817	6.49247e-34	2.40776e-31
ACAT1	0.636557	0.00180193	0.00280852
ACAT2	-0.0655483	0.696984	0.73133
ACBD3	-0.210167	1.30606e-05	2.5701e-05
ACBD4	-0.480662	1.52904e-12	6.02978e-12
ACBD5	0.212844	0.00324484	0.00489586
ACBD6	-0.300437	3.14024e-16	1.81669e-15
ACBD7	0.52413	0.00422723	0.00629487
ACCN1	0.710961	0.00105685	0.00169243
ACCN2	0.270225	0.225975	0.264348
ACCN3	-2.09786	1.37484e-33	3.54688e-31
ACCS	-0.67637	1.79839e-13	7.79287e-13
ACD	-0.600879	5.66477e-22	6.37816e-21
ACE	0.393123	2.55418e-05	4.88105e-05
ACE2	-0.171264	0.0221468	0.0302166
ACER1	0.545376	0.450863	0.495908
ACER2	-0.112127	0.940561	0.948608
ACER3	0.688383	8.25323e-06	1.65726e-05
ACHE	0.558105	2.93913e-08	7.53448e-08
ACIN1	-0.426484	2.10715e-24	3.33417e-23
ACLY	-0.13766	0.330018	0.37342
ACMSD	0.365901	0.134336	0.163231
ACN9	0.414946	7.2622e-16	4.02599e-15
ACO1	0.946413	6.38218e-07	1.44247e-06
ACO2	0.585978	2.99639e-07	6.98152e-07
ACOT1	0.115902	0.65374	0.690759
ACOT11	-0.116291	0.0593722	0.0762599
ACOT13	0.47865	1.10457e-12	4.4265e-12
ACOT2	-0.0941429	0.286244	0.328082
ACOT4	0.19366	0.0104654	0.0148738
ACOT6	1.00186	0.00527611	0.00777548
ACOT7	-0.300589	2.45549e-06	5.21041e-06
ACOT8	-0.566595	4.60438e-25	8.06718e-24
ACOT9	-0.0206404	0.466678	0.511819
ACOX1	0.538053	4.9609e-08	1.24344e-07
ACOX2	-0.00894698	0.137443	0.166755
ACOX3	0.104809	0.169403	0.202549
ACOXL	-0.626374	8.75524e-07	1.94912e-06
ACP1	-0.125983	5.16609e-06	1.06008e-05
ACP2	-0.129059	0.0550392	0.071012
ACP5	0.511037	0.345525	0.389013
ACP6	-0.160359	5.92313e-05	0.000108845
ACPL2	0.269788	0.000340106	0.000576263
ACPP	0.616789	2.28992e-06	4.86954e-06
ACR	-1.22697	2.50212e-12	9.68267e-12
ACRBP	-0.4388	3.511e-06	7.33043e-06
ACRC	-0.553573	5.62046e-10	1.69979e-09
ACSBG1	0.408435	2.92865e-10	9.13651e-10
ACSBG2	-0.253019	0.110347	0.13589
ACSF2	0.107681	0.432626	0.477503
ACSF3	-0.124419	0.00126917	0.00201162
ACSL1	0.717141	6.2276e-05	0.000114145
ACSL3	0.718135	2.88573e-09	8.16027e-09
ACSL4	0.685505	2.48669e-11	8.63718e-11
ACSL5	0.450951	3.1933e-14	1.49354e-13
ACSL6	0.079117	0.95941	0.965158
ACSM1	3.19239	0.188528	0.223747
ACSM3	1.1365	0.000457379	0.000764633
ACSM4	-0.102128	0.396093	0.440788
ACSM5	1.64641	3.59819e-08	9.15411e-08
ACSS1	-0.589183	1.11713e-14	5.49033e-14
ACSS2	0.693226	8.34159e-07	1.86146e-06
ACSS3	0.757961	0.000120347	0.000213631
ACTA1	6.17707	3.0787e-14	1.44259e-13
ACTA2	0.70595	1.63451e-08	4.287e-08
ACTB	-0.00519289	0.910475	0.922078
ACTBL2	1.35515	2.20058e-08	5.70363e-08
ACTC1	-0.0441019	0.719878	0.752558
ACTG1	-0.033814	0.223265	0.261366
ACTG2	1.49227	1.53267e-13	6.6985e-13
ACTL10	-0.194173	0.00289148	0.00439212
ACTL6A	-0.296672	3.1154e-11	1.06751e-10
ACTN1	0.07383	0.0426159	0.0558414
ACTN2	6.10435	8.8933e-27	2.08577e-25
ACTN3	5.05906	0.2092	0.246181
ACTN4	0.0505883	0.104659	0.129306
ACTR10	0.0818712	0.0846246	0.106107
ACTR1A	0.104503	0.217913	0.255555
ACTR1B	-0.334752	6.62497e-15	3.33139e-14
ACTR2	0.482984	2.50212e-12	9.68267e-12
ACTR3	0.301172	2.17965e-08	5.6502e-08
ACTR3B	-0.218501	9.62473e-05	0.000172677
ACTR3C	0.130793	0.0544423	0.070303
ACTR5	-0.748044	9.34089e-33	1.19624e-30
ACTR6	-0.0627867	0.0214666	0.0293514
ACTR8	0.225574	8.88619e-11	2.91367e-10
ACVR1	0.374537	1.21718e-17	8.16701e-17
ACVR1B	-0.225493	3.35427e-07	7.78175e-07
ACVR1C	2.37125	1.43197e-11	5.09098e-11
ACVR2A	0.397473	1.03194e-11	3.74354e-11
ACVR2B	0.153011	0.165037	0.197701
ACVRL1	-0.0677546	0.269476	0.310803
ACY1	-0.0728638	0.413445	0.458407
ACY3	1.00705	1.61039e-06	3.48602e-06
ACYP1	-0.684109	9.22714e-23	1.15834e-21
ACYP2	0.686851	6.68601e-17	4.1484e-16
ADA	-0.550402	3.48248e-07	8.06448e-07
ADAD2	-0.0778318	0.779089	0.806265
ADAL	0.426678	3.68065e-10	1.13729e-09
ADAM1	-0.488454	9.71466e-08	2.36405e-07
ADAM10	0.510501	2.98531e-17	1.92055e-16
ADAM11	-1.14142	3.46361e-16	1.99211e-15
ADAM12	0.222534	0.556375	0.598684
ADAM15	-0.421888	1.97907e-09	5.68309e-09
ADAM17	-0.00977906	0.874918	0.891495
ADAM19	-0.869592	5.14969e-17	3.23464e-16
ADAM21	-0.251504	0.0210672	0.028832
ADAM22	0.817659	5.71355e-14	2.6072e-13
ADAM23	0.622682	8.9694e-07	1.99431e-06
ADAM28	-0.245161	0.012639	0.0178081
ADAM32	0.357007	0.000580346	0.000958413
ADAM33	-0.653231	6.32216e-06	1.28486e-05
ADAM8	-1.40798	2.39809e-23	3.27114e-22
ADAM9	0.141587	0.0550392	0.071012
ADAMDEC1	-0.267215	0.00253371	0.00388112
ADAMTS1	0.586009	0.000368937	0.000622624
ADAMTS10	-1.1766	1.63754e-23	2.28268e-22
ADAMTS12	0.165285	0.212655	0.249915
ADAMTS13	-0.928971	6.5911e-16	3.67455e-15
ADAMTS14	-1.36766	1.57918e-11	5.59647e-11
ADAMTS15	0.0588656	0.672635	0.708412
ADAMTS16	1.94277	1.37101e-16	8.26462e-16
ADAMTS17	-0.255677	0.00422723	0.00629487
ADAMTS18	0.814868	6.22791e-07	1.40886e-06
ADAMTS19	-0.571838	0.788183	0.814493
ADAMTS2	-0.323796	0.000199254	0.000345738
ADAMTS3	0.412043	0.00164892	0.00258088
ADAMTS4	-1.88225	6.26267e-15	3.15634e-14
ADAMTS5	1.39646	3.18558e-24	4.93529e-23
ADAMTS6	-0.860169	2.72371e-09	7.72051e-09
ADAMTS7	-1.20001	1.37009e-18	1.02432e-17
ADAMTS8	1.22523	4.61435e-06	9.51796e-06
ADAMTS9	-0.34359	0.446636	0.491565
ADAMTS9-AS2	0.850462	1.67176e-07	3.9929e-07
ADAMTSL1	0.532249	0.00261404	0.00399421
ADAMTSL2	-0.622109	6.4607e-07	1.45892e-06
ADAMTSL3	0.802385	3.08162e-05	5.83388e-05
ADAMTSL4	-0.175629	0.0065547	0.00954908
ADAMTSL5	-0.4516	0.000121514	0.00021551
ADAP1	-0.492683	4.29092e-11	1.4527e-10
ADAP2	0.299013	0.031888	0.0425739
ADAR	-0.265212	3.85223e-10	1.18762e-09
ADARB1	0.154188	0.000206857	0.000358232
ADARB2	0.0288552	0.621625	0.660275
ADAT1	0.112202	0.0162243	0.0225438
ADAT2	-0.646347	7.8402e-15	3.91263e-14
ADAT3	-1.14227	7.81786e-22	8.64383e-21
ADC	-0.457664	3.24012e-06	6.79277e-06
ADCK1	-0.192596	0.000333992	0.000566551
ADCK2	0.106418	0.117936	0.144555
ADCK3	0.435959	0.641829	0.679303
ADCK4	-0.496671	6.20438e-20	5.48655e-19
ADCK5	-1.34915	1.99977e-31	1.37444e-29
ADCY1	0.800975	0.00863082	0.0124111
ADCY10	0.182151	7.60006e-05	0.000137881
ADCY2	0.603052	0.298174	0.340592
ADCY3	-0.774521	8.65073e-21	8.4379e-20
ADCY4	-0.666676	1.96496e-10	6.24388e-10
ADCY5	0.453545	7.12321e-07	1.60182e-06
ADCY6	-0.0758748	0.0921392	0.11481
ADCY7	0.268595	0.138071	0.167482
ADCY8	0.549594	2.52739e-05	4.83121e-05
ADCY9	-0.111896	0.000123881	0.000219466
ADCYAP1	-0.00377579	0.299274	0.341674
ADCYAP1R1	1.25768	3.3305e-16	1.91865e-15
ADD1	0.101242	0.068889	0.0875799
ADD2	0.290976	0.000813034	0.00131955
ADD3	0.592451	8.54584e-10	2.54304e-09
ADH1A	2.21044	5.66597e-08	1.41201e-07
ADH1B	2.06543	9.22058e-08	2.24966e-07
ADH1C	1.41797	1.20349e-12	4.80344e-12
ADH4	-0.829775	0.0596923	0.0766378
ADH5	0.219636	0.0166493	0.0230983
ADH6	-0.303551	0.00111124	0.00177298
ADH7	4.54199	3.66903e-25	6.56406e-24
ADHFE1	0.20147	0.946213	0.953497
ADI1	0.268289	0.000495373	0.000824202
ADIPOQ	2.70001	1.67512e-13	7.28534e-13
ADIPOR1	-0.0976644	0.000820006	0.00133038
ADIPOR2	0.00716432	0.904847	0.916952
ADK	0.433943	6.26267e-15	3.15634e-14
ADM	-0.851415	3.23064e-08	8.25088e-08
ADM2	-0.131629	0.735878	0.767211
ADNP	0.0173959	0.413445	0.458407
ADNP2	-0.211666	1.18246e-06	2.59736e-06
ADO	0.476622	1.03728e-24	1.73051e-23
ADORA1	0.331747	0.00912316	0.0130695
ADORA2A	-0.888048	1.61686e-19	1.36277e-18
ADORA2B	0.97222	2.81602e-12	1.08315e-11
ADORA3	-0.239991	0.106187	0.131057
ADPGK	-0.425011	5.40321e-30	2.55126e-28
ADPRH	0.549235	1.19413e-13	5.26808e-13
ADPRHL1	0.621794	0.0538507	0.0695795
ADPRHL2	-0.130581	0.00029131	0.000497373
ADRA1A	1.46335	4.00615e-08	1.01413e-07
ADRA1B	-0.1119	0.57883	0.619551
ADRA1D	-0.729686	2.51188e-07	5.90127e-07
ADRA2A	0.387712	0.00155787	0.00244439
ADRA2B	-0.640546	2.64606e-09	7.50758e-09
ADRA2C	-0.559597	0.00213083	0.00329262
ADRB1	1.40214	2.28902e-09	6.53413e-09
ADRB2	0.348621	0.00029131	0.000497373
ADRBK1	-0.859826	2.17368e-31	1.47686e-29
ADRBK2	0.997024	4.58176e-12	1.72394e-11
ADRM1	-0.617878	8.00051e-16	4.40239e-15
ADSL	0.146003	0.575596	0.616498
ADSS	-0.0346602	0.294888	0.337098
ADSSL1	1.31753	0.0397959	0.0523854
ADTRP	1.26629	9.27419e-15	4.59476e-14
AEBP1	-0.701151	1.63237e-10	5.21966e-10
AEBP2	0.0307987	0.732312	0.76412
AEN	0.0295707	0.609968	0.649405
AES	-0.11255	1.58538e-05	3.09478e-05
AFAP1	0.295151	2.73926e-11	9.46091e-11
AFAP1-AS1	-0.471222	6.71835e-12	2.48583e-11
AFAP1L1	0.188204	0.800963	0.825591
AFAP1L2	0.473039	1.52099e-09	4.42548e-09
AFF1	-0.0185492	0.991501	0.99256
AFF2	1.5053	2.86149e-14	1.34506e-13
AFF3	0.163212	0.0210672	0.028832
AFF4	-0.031562	0.972619	0.976129
AFG3L1P	-0.861983	2.94986e-31	1.90255e-29
AFG3L2	0.337923	6.0868e-11	2.02943e-10
AFMID	0.0552631	0.00102197	0.00164012
AFP	2.7031	7.4939e-15	3.75243e-14
AFTPH	0.125892	0.00601311	0.00880041
AGA	0.312027	4.0316e-10	1.2397e-09
AGAP1	0.44178	4.35285e-14	2.00687e-13
AGAP11	-0.713203	1.87517e-08	4.89298e-08
AGAP2	-0.31565	0.0274548	0.0369852
AGAP3	-0.617571	3.67716e-23	4.8885e-22
AGAP4	-0.846438	8.01375e-23	1.01316e-21
AGAP5	-1.32695	5.69028e-32	4.7333e-30
AGAP6	-1.63889	1.56272e-34	1.47454e-31
AGAP7	-1.30609	1.43197e-11	5.09098e-11
AGAP8	-1.25684	2.3554e-20	2.18151e-19
AGAP9	-0.914525	2.02913e-17	1.32894e-16
AGBL2	-0.89426	4.41134e-07	1.01181e-06
AGBL3	-0.688978	3.90275e-14	1.80778e-13
AGBL4	0.0826813	0.285176	0.326942
AGBL5	0.193382	9.34176e-08	2.27642e-07
AGER	-1.01689	1.1396e-22	1.41563e-21
AGFG1	-0.0242256	0.910475	0.922078
AGFG2	-0.152365	0.00314695	0.00475663
AGGF1	0.289142	7.43163e-13	3.0321e-12
AGK	-0.186113	7.60424e-09	2.05313e-08
AGL	0.998323	2.29375e-11	7.98886e-11
AGMAT	0.710183	6.48178e-05	0.000118645
AGMO	0.959958	2.63568e-05	5.02654e-05
AGPAT1	-0.00628966	0.762797	0.791706
AGPAT2	0.105833	0.100181	0.124091
AGPAT3	0.218827	8.8991e-05	0.000160142
AGPAT4	-0.135037	0.0653556	0.0834154
AGPAT4-IT1	0.448968	0.000368937	0.000622624
AGPAT5	0.371847	6.55368e-08	1.62482e-07
AGPAT6	-0.365587	2.29375e-11	7.98886e-11
AGPAT9	0.670392	4.93972e-05	9.15958e-05
AGPHD1	0.363437	1.29382e-09	3.78617e-09
AGPS	0.475748	1.42396e-08	3.75468e-08
AGR2	0.755417	0.000304935	0.000519738
AGR3	0.659051	0.000275709	0.000472285
AGRN	0.0183169	0.884254	0.899309
AGT	0.0404438	0.968844	0.972998
AGTPBP1	0.0747717	0.52197	0.565767
AGTR1	-0.281226	0.0178689	0.0246769
AGTRAP	-0.286521	1.34733e-08	3.56213e-08
AGXT	0.368895	0.125913	0.153749
AGXT2L1	0.245814	0.190123	0.225491
AGXT2L2	-0.425973	1.86332e-13	8.0596e-13
AHCTF1	-0.339383	1.25716e-08	3.33315e-08
AHCY	0.105301	0.485726	0.530715
AHCYL1	0.253123	2.07689e-07	4.92286e-07
AHCYL2	0.082173	0.793654	0.819527
AHDC1	-0.287439	0.00011919	0.000211684
AHI1	-0.382792	3.27451e-08	8.35572e-08
AHNAK	1.11582	1.40683e-22	1.73068e-21
AHNAK2	0.0523365	0.525052	0.568727
AHR	0.596391	1.63697e-12	6.4326e-12
AHRR	-0.52883	2.97022e-09	8.38588e-09
AHSA1	-0.062537	0.386935	0.431433
AHSA2	-1.42206	3.7952e-30	1.86625e-28
AIDA	0.0855308	0.621625	0.660275
AIF1	0.897608	3.50468e-12	1.33391e-11
AIF1L	0.494725	6.58775e-11	2.1903e-10
AIFM1	0.0676499	0.435407	0.480275
AIFM2	0.542629	0.0112761	0.0159649
AIFM3	-0.984688	1.55344e-21	1.64895e-20
AIG1	0.872368	2.75371e-24	4.29989e-23
AIM1	0.892746	1.29415e-21	1.38528e-20
AIM1L	-0.944047	2.41892e-12	9.37906e-12
AIM2	-0.151944	0.0201605	0.0276634
AIMP1	0.0091516	0.502167	0.546699
AIMP2	-0.232477	0.00143581	0.00226105
AIP	-0.29387	1.53426e-10	4.91565e-10
AJAP1	0.312515	0.00119769	0.0019034
AJUBA	0.399099	1.8216e-05	3.53073e-05
AK1	0.0952044	0.00086302	0.00139673
AK2	-0.0435844	0.31043	0.353391
AK3	0.636565	1.08407e-11	3.92067e-11
AK4	1.00361	1.73376e-24	2.76299e-23
AK5	1.69894	4.27444e-14	1.97327e-13
AK7	0.310354	0.000148634	0.000261136
AK8	-0.120385	0.205787	0.242516
AKAP1	-0.1058	0.000531596	0.000881832
AKAP10	-0.103611	0.0120611	0.0170275
AKAP11	0.418499	9.66237e-12	3.51522e-11
AKAP12	0.695854	0.00112994	0.00180152
AKAP13	0.144938	0.00317117	0.00479039
AKAP14	0.0855591	0.259344	0.299954
AKAP17A	-1.15185	5.43786e-28	1.59999e-26
AKAP2	0.477623	8.55598e-05	0.000154233
AKAP3	0.990932	9.39353e-17	5.75015e-16
AKAP5	0.435616	0.0175288	0.0242391
AKAP6	1.43299	2.47131e-14	1.17155e-13
AKAP7	0.489122	5.50416e-12	2.05753e-11
AKAP8	-0.685013	1.49989e-30	7.96999e-29
AKAP8L	-1.07692	2.05602e-33	4.35705e-31
AKAP9	-0.0447818	0.330018	0.37342
AKD1	-0.220383	2.18141e-05	4.19479e-05
AKIP1	-0.375448	1.26814e-17	8.49611e-17
AKIRIN1	0.435655	3.00125e-13	1.27173e-12
AKIRIN2	0.196087	0.00567481	0.00833063
AKIRIN2-AS1	0.0878245	0.0907755	0.113269
AKNA	-0.266634	1.85508e-06	3.98531e-06
AKNAD1	-0.973781	2.05064e-07	4.86517e-07
AKR1A1	0.142531	0.331194	0.374537
AKR1B1	0.278668	0.00592687	0.00868348
AKR1B10	3.35665	0.0161196	0.0224105
AKR1B15	3.68122	1.66364e-14	8.0496e-14
AKR1C1	2.00253	9.62661e-13	3.87875e-12
AKR1C2	2.07174	2.67703e-12	1.03169e-11
AKR1C3	1.08857	8.41387e-08	2.06359e-07
AKR1C4	1.06334	9.07448e-05	0.000163086
AKR1E2	-0.115842	0.0784132	0.0987921
AKR7A2	0.382678	4.83422e-10	1.47252e-09
AKR7A2P1	0.892347	7.90232e-18	5.43754e-17
AKR7A3	-0.051468	0.0313255	0.0418889
AKR7L	-1.00938	1.11713e-14	5.49033e-14
AKT1	-0.225088	0.000283412	0.000484864
AKT1S1	-0.279349	8.52478e-08	2.08964e-07
AKT2	-0.0594386	0.00153272	0.00240684
AKT3	0.285509	0.000169777	0.000296526
AKTIP	-0.107762	0.000355852	0.00060174
ALAD	0.68914	8.07208e-19	6.20964e-18
ALAS1	0.087049	0.616617	0.655778
ALAS2	1.00905	0.151771	0.182979
ALB	3.48587	7.39325e-09	1.9992e-08
ALCAM	0.634074	1.02816e-05	2.04267e-05
ALDH16A1	-0.684078	1.29415e-21	1.38528e-20
ALDH18A1	0.317443	2.84437e-09	8.04714e-09
ALDH1A1	1.05678	3.01948e-10	9.40998e-10
ALDH1A2	1.27437	9.31852e-18	6.32884e-17
ALDH1A3	0.747494	2.84437e-09	8.04714e-09
ALDH1B1	0.0941858	0.0867815	0.108582
ALDH1L1	1.68092	5.5176e-08	1.37658e-07
ALDH1L2	-0.221491	0.127104	0.155014
ALDH2	1.43325	1.17287e-08	3.11663e-08
ALDH3A1	1.84965	1.10052e-06	2.42394e-06
ALDH3A2	0.784098	1.63088e-15	8.73386e-15
ALDH3B1	-0.155767	0.0046217	0.0068559
ALDH3B2	0.905847	0.0653556	0.0834154
ALDH4A1	0.641184	2.29892e-07	5.42531e-07
ALDH5A1	0.868761	1.04102e-18	7.88564e-18
ALDH6A1	0.847238	6.33807e-10	1.90742e-09
ALDH7A1	0.625679	1.56017e-13	6.81202e-13
ALDH8A1	-0.405289	0.000385926	0.000649755
ALDH9A1	0.415428	1.90105e-08	4.95615e-08
ALDOA	0.098353	0.00168942	0.00264172
ALDOB	-0.299313	0.177631	0.211774
ALDOC	1.21337	8.067e-18	5.53801e-17
ALG1	-0.147873	0.010754	0.0152596
ALG10	0.132237	0.0217365	0.0296885
ALG10B	-0.0458956	0.25735	0.297841
ALG11	0.701345	3.20929e-20	2.92367e-19
ALG12	-0.216519	7.3789e-08	1.81928e-07
ALG13	-0.517557	1.75915e-23	2.44454e-22
ALG14	0.316102	2.60218e-06	5.51379e-06
ALG1L	-0.127802	0.528143	0.571762
ALG2	0.277002	2.94471e-15	1.53451e-14
ALG3	-0.540452	8.10228e-13	3.29515e-12
ALG5	0.041805	0.176871	0.211038
ALG6	-0.141757	6.2276e-05	0.000114145
ALG8	0.15569	0.00977374	0.0139532
ALG9	-0.129304	0.0433467	0.0567072
ALK	0.888351	1.83983e-09	5.30207e-09
ALKBH1	-0.301321	3.49231e-15	1.8035e-14
ALKBH2	-0.387484	7.14481e-10	2.1408e-09
ALKBH3	0.244076	4.83422e-10	1.47252e-09
ALKBH4	-0.0832653	0.00342284	0.00515395
ALKBH5	0.284381	7.14481e-10	2.1408e-09
ALKBH6	-1.15523	2.66154e-33	4.8345e-31
ALKBH7	-0.376508	2.22261e-12	8.63671e-12
ALKBH8	0.186668	9.30014e-07	2.06398e-06
ALMS1	0.174246	0.000385926	0.000649755
ALMS1P	-0.70497	4.07056e-05	7.60739e-05
ALOX12	-0.717361	1.8092e-16	1.07352e-15
ALOX12B	0.0155312	0.0479559	0.0624134
ALOX12P2	-0.487922	0.0788153	0.0992847
ALOX15	1.17689	3.38267e-05	6.37398e-05
ALOX15B	3.23813	0.0816781	0.102666
ALOX15P1	0.149061	1	1
ALOX5	-0.398828	0.000457379	0.000764633
ALOX5AP	0.203405	0.0241521	0.0327892
ALOXE3	-0.653454	0.000330942	0.000561592
ALPK1	-0.309904	5.98287e-05	0.000109897
ALPK2	2.22394	0.00760888	0.0110136
ALPK3	0.962297	0.00307531	0.00465546
ALPL	0.32605	0.000441382	0.000738999
ALS2	-0.108076	0.000163464	0.000285893
ALS2CL	-0.763407	5.5956e-15	2.83378e-14
ALS2CR11	0.675808	8.30435e-08	2.03813e-07
ALS2CR12	-0.328515	9.43826e-05	0.000169434
ALS2CR8	-0.482459	2.09781e-09	6.00274e-09
ALX1	1.36235	8.06522e-06	1.62243e-05
ALX3	-0.107297	0.171618	0.205046
ALX4	1.37233	9.92365e-09	2.65003e-08
ALYREF	-0.379059	1.48739e-10	4.77148e-10
AMACR	0.273684	0.0148109	0.0207011
AMBP	0.272098	0.0063239	0.00923176
AMBRA1	-0.108106	0.00793679	0.0114622
AMD1	0.377555	1.44191e-10	4.62895e-10
AMDHD1	-0.177012	0.0504132	0.0653991
AMDHD2	-0.933655	5.7532e-27	1.38771e-25
AMFR	0.527796	9.46058e-21	9.17754e-20
AMH	-2.0595	4.53845e-19	3.60707e-18
AMICA1	0.567338	0.000197395	0.000342712
AMIGO1	0.601997	1.09201e-13	4.84275e-13
AMIGO2	0.603385	1.41382e-06	3.08008e-06
AMIGO3	-0.888639	9.36727e-26	1.84863e-24
AMMECR1	-0.0932096	0.0336277	0.0447958
AMMECR1L	-0.124731	4.15473e-05	7.75977e-05
AMN	-1.39724	1.60666e-16	9.59094e-16
AMN1	-0.0386677	0.155181	0.186773
AMOT	1.1402	2.45869e-27	6.36151e-26
AMOTL1	1.05443	1.76771e-30	9.17403e-29
AMOTL2	0.329946	0.000319154	0.000542311
AMPD1	3.42022	7.12296e-07	1.60182e-06
AMPD2	-0.521149	2.24797e-16	1.31719e-15
AMPD3	0.0887775	0.707518	0.740985
AMPH	-0.11571	4.40985e-06	9.11834e-06
AMT	-0.85629	5.69041e-12	2.12181e-11
AMY2A	-1.40733	6.26267e-15	3.15634e-14
AMY2B	-0.918729	5.69428e-17	3.56288e-16
AMZ1	-0.178818	0.00816237	0.0117736
AMZ2	0.0987911	0.974507	0.977692
AMZ2P1	-0.309496	4.83503e-09	1.33253e-08
ANAPC1	-0.0285655	0.237993	0.277295
ANAPC10	0.0210633	0.670908	0.70697
ANAPC11	-0.463652	7.79768e-12	2.86081e-11
ANAPC13	0.237204	6.68487e-06	1.35517e-05
ANAPC16	0.317636	1.83057e-13	7.92846e-13
ANAPC2	-0.811839	7.51704e-29	2.64972e-27
ANAPC4	-0.420026	1.08602e-18	8.20208e-18
ANAPC5	-0.424694	1.1193e-26	2.58427e-25
ANAPC7	-0.329886	3.23826e-18	2.3253e-17
ANG	0.291225	0.0095087	0.0135934
ANGEL1	-0.152584	0.000160391	0.000280766
ANGEL2	-0.327574	3.90275e-14	1.80778e-13
ANGPT1	1.94509	1.79461e-15	9.56461e-15
ANGPT2	-0.032773	0.739449	0.770709
ANGPT4	-0.197264	0.0382253	0.0504596
ANGPTL1	1.07647	9.10091e-08	2.22138e-07
ANGPTL2	1.20332	3.16371e-13	1.33738e-12
ANGPTL4	0.0145109	0.797306	0.822583
ANGPTL5	2.45053	8.04381e-09	2.16462e-08
ANGPTL6	-1.20246	1.21715e-17	8.16701e-17
ANGPTL7	2.64952	3.627e-15	1.87143e-14
ANK1	2.01725	0.912352	0.923822
ANK2	1.27509	1.85811e-11	6.53552e-11
ANK3	0.821917	1.23417e-10	3.98648e-10
ANKAR	-0.162488	0.0438398	0.057327
ANKDD1A	0.27481	0.136194	0.165341
ANKFN1	1.0062	0.0165421	0.0229604
ANKFY1	0.192184	2.42582e-09	6.90912e-09
ANKH	0.562384	1.18106e-21	1.27573e-20
ANKHD1	-0.483331	6.38871e-19	4.9814e-18
ANKHD1-EIF4EBP3	0.00841922	0.79548	0.821174
ANKIB1	0.139702	0.000280824	0.000480668
ANKK1	0.294621	0.0571716	0.0736138
ANKLE1	-0.791357	1.64839e-14	7.97796e-14
ANKLE2	-0.259094	5.053e-19	3.98531e-18
ANKMY1	-0.622547	4.21192e-16	2.39236e-15
ANKMY2	0.388253	3.07923e-16	1.78255e-15
ANKRA2	-0.709147	2.14109e-22	2.58572e-21
ANKRD1	0.991493	4.72396e-15	2.41577e-14
ANKRD10	-0.736865	7.28028e-30	3.36613e-28
ANKRD11	-0.151489	0.00109283	0.0017458
ANKRD12	0.124964	0.00997683	0.0142203
ANKRD13A	-0.070817	0.376628	0.42089
ANKRD13B	-1.17996	1.9721e-30	1.01755e-28
ANKRD13C	0.016887	0.730531	0.762351
ANKRD13D	-1.00472	1.14011e-30	6.24463e-29
ANKRD16	-0.449547	3.11713e-15	1.6182e-14
ANKRD17	0.137254	0.000337036	0.000571388
ANKRD18A	-0.00633207	0.770025	0.79837
ANKRD19P	-1.89343	3.85363e-34	1.80522e-31
ANKRD2	2.31806	2.29194e-10	7.22103e-10
ANKRD20A11P	-0.660157	0.00147115	0.00231454
ANKRD20A4	-0.378332	0.0247472	0.0335643
ANKRD20A5P	-1.1531	7.5849e-10	2.26656e-09
ANKRD20A9P	-0.0240131	0.194158	0.229908
ANKRD22	0.642513	5.6328e-05	0.000103809
ANKRD23	2.03843	1.27804e-28	4.26036e-27
ANKRD24	-0.407716	0.00693973	0.0100861
ANKRD26	-0.0699489	0.192537	0.22808
ANKRD27	0.107757	0.000508678	0.000845075
ANKRD28	-0.184441	0.001102	0.00175934
ANKRD29	0.667318	1.56017e-13	6.81202e-13
ANKRD30A	-0.10598	0.874918	0.891495
ANKRD30B	-0.483177	0.835912	0.857197
ANKRD30BL	-1.48695	4.98054e-12	1.86768e-11
ANKRD31	0.217783	0.0338259	0.0450228
ANKRD32	-0.161066	0.00136687	0.00215745
ANKRD33B	0.599253	0.000855709	0.00138527
ANKRD34A	-0.568285	2.03589e-13	8.77504e-13
ANKRD35	0.518563	3.18734e-08	8.14614e-08
ANKRD36	-0.656353	7.47429e-11	2.46937e-10
ANKRD36B	-0.636412	1.65825e-11	5.86499e-11
ANKRD36BP1	0.150584	0.100671	0.12462
ANKRD36BP2	-0.00826374	0.835912	0.857197
ANKRD37	-0.0855715	0.539035	0.582243
ANKRD39	-0.237845	2.53361e-09	7.20345e-09
ANKRD40	0.563033	1.40859e-05	2.7618e-05
ANKRD42	0.0895295	0.0184487	0.0254262
ANKRD44	-0.0392299	0.201577	0.237949
ANKRD45	1.23445	2.36653e-18	1.7265e-17
ANKRD46	0.632194	1.27215e-14	6.22131e-14
ANKRD49	-0.177269	1.06242e-05	2.10603e-05
ANKRD5	0.408634	2.60805e-09	7.40326e-09
ANKRD50	0.403318	4.95229e-11	1.6674e-10
ANKRD52	-0.392479	1.91049e-14	9.17418e-14
ANKRD53	0.344908	0.00693973	0.0100861
ANKRD54	-0.475431	1.10271e-21	1.19473e-20
ANKRD55	-0.00573487	0.457309	0.502473
ANKRD6	0.067297	0.11194	0.137699
ANKRD62P1-PARP4P3	0.306943	0.139333	0.168864
ANKRD65	0.514472	1.20591e-08	3.20155e-08
ANKRD9	-1.06235	5.97529e-24	8.86384e-23
ANKS1A	-0.228727	2.04731e-05	3.94887e-05
ANKS1B	-0.213482	0.52351	0.567194
ANKS3	-0.857935	2.16947e-26	4.756e-25
ANKS6	-0.130175	0.0322678	0.0430648
ANKZF1	-1.21227	7.92757e-29	2.75085e-27
ANLN	-0.00433365	0.351611	0.395215
ANO1	0.575472	5.34357e-06	1.09511e-05
ANO10	0.247495	2.02574e-05	3.91023e-05
ANO2	-0.380114	0.0876565	0.109608
ANO3	2.08402	6.08163e-12	2.26105e-11
ANO4	0.477768	0.000429728	0.0007203
ANO5	2.18021	2.5755e-23	3.49973e-22
ANO6	1.26587	5.053e-19	3.98531e-18
ANO7	-0.704269	2.46018e-12	9.53072e-12
ANO8	-0.979688	1.50644e-25	2.88345e-24
ANO9	-1.85086	1.51516e-19	1.28191e-18
ANP32A	0.330459	5.9812e-16	3.35237e-15
ANP32A-IT1	-0.0890485	0.259344	0.299954
ANP32AP1	0.239858	1.94425e-06	4.16732e-06
ANP32B	-0.117771	0.00230606	0.00354952
ANP32C	-2.4648	8.70467e-35	1.47454e-31
ANP32D	1.46815	6.53269e-30	3.02835e-28
ANP32E	-0.0665944	0.0633082	0.0809473
ANPEP	0.461696	0.000214732	0.000371292
ANTXR1	0.39909	6.64076e-08	1.64481e-07
ANTXR2	0.679055	5.6328e-05	0.000103809
ANTXRL	-0.27548	0.315537	0.358494
ANXA1	1.41894	1.39158e-24	2.26017e-23
ANXA11	0.212489	0.00618899	0.00904591
ANXA13	-0.296924	0.0963154	0.119654
ANXA2	0.835315	3.70466e-13	1.55866e-12
ANXA2P1	-1.0791	7.24392e-17	4.4774e-16
ANXA2P2	0.436523	3.08162e-05	5.83388e-05
ANXA2P3	1.4154	4.08477e-26	8.58477e-25
ANXA3	0.936607	3.90636e-18	2.77815e-17
ANXA4	0.193165	0.000310549	0.00052865
ANXA5	0.516005	8.8991e-05	0.000160142
ANXA6	0.334438	0.0222851	0.0303982
ANXA7	0.0992623	0.127695	0.155649
ANXA8L2	0.922765	1.46268e-05	2.86407e-05
ANXA9	-0.183143	0.0490362	0.0637149
AOAH	0.575352	2.2131e-07	5.2297e-07
AOC2	0.910581	0.000555473	0.000919298
AOC3	1.81	4.62004e-10	1.41163e-09
AOC4	0.726743	0.324175	0.367393
AOX1	-0.106851	0.52351	0.567194
AOX2P	-1.1753	2.79098e-13	1.18857e-12
AP1AR	-0.289441	8.30435e-08	2.03813e-07
AP1B1	0.00532321	0.606656	0.64611
AP1G1	-0.0231581	0.450889	0.495908
AP1G2	-1.3436	3.42603e-24	5.27568e-23
AP1M1	-0.111001	0.0523954	0.067832
AP1M2	-0.141344	0.288389	0.330285
AP1S1	-0.176996	0.000231334	0.000398989
AP1S2	0.583656	0.000116909	0.00020788
AP1S3	0.264829	0.0119805	0.0169177
AP2A1	-0.583561	1.42911e-18	1.0662e-17
AP2A2	-0.242639	1.08931e-10	3.53977e-10
AP2B1	0.0898469	0.0205448	0.0281647
AP2M1	-0.146418	0.000286022	0.000488954
AP2S1	-0.350271	1.90078e-05	3.67741e-05
AP3B1	0.225626	1.14072e-08	3.0339e-08
AP3B2	-0.342856	0.00906027	0.0129867
AP3D1	-0.355957	1.83248e-17	1.20859e-16
AP3M1	0.252655	1.92219e-09	5.52866e-09
AP3M2	-0.329354	8.05967e-12	2.95389e-11
AP3S1	0.0354992	0.412094	0.457109
AP3S2	0.368512	0.000237864	0.000409776
AP4B1	-0.473423	1.92954e-20	1.80397e-19
AP4E1	-0.123407	0.00125872	0.00199631
AP4M1	-0.526807	3.10532e-22	3.6487e-21
AP4S1	0.613958	2.94605e-27	7.44924e-26
AP5B1	-0.305402	0.0250586	0.0339551
APAF1	-0.115557	0.0348321	0.0462652
APBA1	0.678287	3.37102e-17	2.15854e-16
APBA2	-0.149534	0.0170841	0.0236609
APBA3	-0.799859	1.0886e-25	2.12712e-24
APBB1	-0.168773	5.68977e-05	0.000104827
APBB1IP	0.72618	8.14463e-05	0.00014725
APBB2	0.0842508	0.808291	0.832324
APBB3	-1.40756	3.529e-32	3.14098e-30
APC	0.653435	1.01178e-17	6.84036e-17
APC2	0.114613	0.0121422	0.0171366
APCDD1	0.751079	6.38271e-11	2.12451e-10
APCDD1L	1.41082	9.91712e-11	3.23442e-10
APEH	-0.0910976	0.00750231	0.0108664
APEX1	-0.013439	0.362735	0.406667
APEX2	-0.0727072	0.0356553	0.047274
APH1A	-0.124408	0.00145949	0.00229672
APH1B	0.219557	1.51805e-06	3.29427e-06
API5	0.209616	6.60787e-12	2.44699e-11
APIP	-0.203777	0.000486684	0.000810654
APITD1	0.0620095	0.211787	0.248994
APLF	0.56395	3.90636e-18	2.77815e-17
APLN	-0.422349	0.19173	0.227275
APLNR	1.2638	1.8092e-16	1.07352e-15
APLP1	-0.616622	1.27323e-10	4.10669e-10
APLP2	0.50111	1.57245e-24	2.52856e-23
APOA1	-2.72102	3.81368e-18	2.71876e-17
APOA1BP	-0.128753	0.00395169	0.00591027
APOB	2.00686	7.47417e-11	2.46937e-10
APOBEC2	4.50974	0.790006	0.816139
APOBEC3A	-0.844064	4.31375e-09	1.19535e-08
APOBEC3B	0.0297071	0.570762	0.611982
APOBEC3C	1.00009	1.37263e-26	3.08903e-25
APOBEC3D	0.0210286	0.502167	0.546699
APOBEC3F	0.305561	6.75976e-06	1.36973e-05
APOBEC3G	0.650168	1.86332e-13	8.0596e-13
APOBEC3H	-0.791905	1.3325e-09	3.89425e-09
APOBR	0.267754	0.921745	0.932165
APOC1	-0.253456	0.15795	0.189875
APOC1P1	-0.0701217	0.215272	0.252708
APOD	0.903746	0.00209729	0.00324304
APOE	-0.337331	0.00241743	0.00371228
APOF	1.29312	3.27862e-05	6.18845e-05
APOL1	-0.17597	0.0498586	0.0647267
APOL2	-0.808083	3.33479e-13	1.40603e-12
APOL3	-0.411617	6.04562e-06	1.23091e-05
APOL4	-0.781137	0.0313255	0.0418889
APOL6	1.21337	7.79768e-12	2.86081e-11
APOLD1	0.0559952	0.929266	0.938706
APOM	0.390399	4.21912e-10	1.29491e-09
APOO	0.495143	9.30078e-13	3.75597e-12
APOOL	0.478796	2.56148e-13	1.09555e-12
APOPT1	0.236157	0.00105685	0.00169243
APP	0.666358	2.16106e-16	1.26876e-15
APPBP2	0.14773	0.00123807	0.00196512
APPL1	0.315225	9.46232e-13	3.81774e-12
APPL2	-0.314079	0.00300516	0.00455547
APRT	-0.364806	4.97463e-09	1.36952e-08
APTX	-0.245897	2.38225e-14	1.13114e-13
AQP1	1.03682	1.16785e-19	1.00429e-18
AQP11	-0.227466	0.00126917	0.00201162
AQP2	0.119878	0.331146	0.374537
AQP3	0.53521	0.0108272	0.0153599
AQP4	3.1015	2.88935e-15	1.5061e-14
AQP5	0.993266	0.00213083	0.00329262
AQP6	-0.862143	0.0014357	0.00226105
AQP7	1.89106	2.60805e-09	7.40326e-09
AQP7P1	0.743398	0.0145225	0.0203172
AQP7P3	1.16482	0.00416452	0.00620774
AQP9	0.0585168	0.000143064	0.000251599
AQPEP	1.69221	1.02405e-06	2.26421e-06
AQR	0.144765	1.15451e-06	2.53754e-06
AR	0.922625	1.7253e-19	1.44732e-18
ARAF	-0.307882	1.23287e-18	9.25615e-18
ARAP1	0.0675287	0.138701	0.168201
ARAP2	0.165337	0.0718275	0.0911139
ARAP3	-0.207558	0.00782611	0.0113115
ARC	1.9368	1.83248e-17	1.20859e-16
ARCN1	0.228559	4.15569e-10	1.27632e-09
AREG	1.00311	0.0220093	0.0300381
ARF1	-0.320083	1.68546e-11	5.95293e-11
ARF3	0.0384092	0.314969	0.357871
ARF4	0.197681	5.19613e-05	9.61701e-05
ARF5	-0.138289	3.19039e-07	7.41703e-07
ARF6	0.194223	1.88068e-05	3.64129e-05
ARFGAP1	-1.06068	2.64007e-31	1.72779e-29
ARFGAP2	-0.171208	4.87025e-07	1.11333e-06
ARFGAP3	-0.157018	0.00180193	0.00280852
ARFGEF1	-0.0448164	0.28093	0.322448
ARFGEF2	-0.0271627	0.845167	0.865341
ARFIP1	0.138187	0.000118044	0.000209753
ARFIP2	-0.460853	3.20948e-10	9.97589e-10
ARFRP1	-0.334844	3.16584e-11	1.08417e-10
ARG1	-1.03346	7.90593e-14	3.55298e-13
ARG2	0.915343	3.76464e-21	3.82721e-20
ARGLU1	-1.15911	4.5455e-32	3.8715e-30
ARHGAP1	-0.186478	0.000414636	0.000696052
ARHGAP10	0.0771261	0.970732	0.974619
ARHGAP11A	-0.30535	2.89526e-05	5.49627e-05
ARHGAP11B	-0.847629	3.9721e-16	2.26336e-15
ARHGAP12	0.140421	0.000627748	0.00103248
ARHGAP15	0.462884	6.46771e-08	1.60485e-07
ARHGAP17	-0.245908	9.62782e-06	1.92028e-05
ARHGAP18	0.4301	2.87479e-11	9.89637e-11
ARHGAP19	0.471264	5.16297e-08	1.29172e-07
ARHGAP20	0.982737	3.01241e-12	1.15494e-11
ARHGAP21	0.379265	0.000778988	0.00126683
ARHGAP22	0.0260889	0.590215	0.630448
ARHGAP23	0.0664844	0.167938	0.200959
ARHGAP24	0.582919	4.62004e-10	1.41163e-09
ARHGAP25	0.563771	2.48062e-16	1.44826e-15
ARHGAP26	0.166053	0.00490289	0.00724887
ARHGAP27	-0.698218	1.0894e-24	1.80731e-23
ARHGAP28	0.781124	3.16091e-10	9.83009e-10
ARHGAP29	0.12703	0.0241521	0.0327892
ARHGAP30	0.198849	0.427093	0.471924
ARHGAP31	0.827956	1.37737e-13	6.03904e-13
ARHGAP32	-0.285251	0.00174484	0.0027236
ARHGAP33	-1.95648	7.6552e-33	1.04023e-30
ARHGAP35	0.561962	1.26491e-21	1.35888e-20
ARHGAP36	2.11988	1.58699e-09	4.60998e-09
ARHGAP39	-1.17103	5.79569e-18	4.0522e-17
ARHGAP4	-0.892249	7.78825e-24	1.13174e-22
ARHGAP40	0.627862	0.00890276	0.0127805
ARHGAP42	0.642093	6.33807e-10	1.90742e-09
ARHGAP44	-0.13975	0.0692509	0.0879833
ARHGAP5	0.642759	5.27341e-19	4.15363e-18
ARHGAP5-AS1	0.506692	5.13491e-10	1.56011e-09
ARHGAP6	-0.25946	0.00209729	0.00324304
ARHGAP8	-0.896987	7.38394e-06	1.49145e-05
ARHGAP9	-0.606658	1.45271e-12	5.74275e-12
ARHGDIA	-0.688665	7.90249e-19	6.08707e-18
ARHGDIB	0.205168	0.00137815	0.00217447
ARHGDIG	1.26097	0.0279505	0.0376159
ARHGEF1	-0.970406	1.69232e-31	1.2002e-29
ARHGEF10	0.165323	0.0035285	0.00530945
ARHGEF10L	-0.395387	8.10228e-13	3.29515e-12
ARHGEF11	-0.260096	1.40878e-11	5.01655e-11
ARHGEF12	0.477993	2.68322e-18	1.94479e-17
ARHGEF15	-0.101984	0.410746	0.455728
ARHGEF16	-0.901578	1.30562e-13	5.74004e-13
ARHGEF17	-0.601748	8.52368e-25	1.4382e-23
ARHGEF18	-0.148778	0.000759201	0.00123624
ARHGEF19	-0.645984	4.69039e-10	1.4314e-09
ARHGEF2	0.0761835	0.863738	0.882072
ARHGEF25	-0.677897	4.68089e-14	2.15253e-13
ARHGEF26	-0.327634	0.000224972	0.000388393
ARHGEF26-AS1	0.112353	0.277774	0.319257
ARHGEF3	0.212455	2.50119e-05	4.78441e-05
ARHGEF33	-0.0331759	0.893605	0.907058
ARHGEF35	-0.244152	0.0671032	0.0855233
ARHGEF37	0.705546	2.69548e-11	9.31695e-11
ARHGEF38	-0.2592	0.331194	0.374537
ARHGEF4	0.677697	2.18511e-11	7.62688e-11
ARHGEF40	0.297018	0.00112055	0.0017872
ARHGEF5	-0.169418	0.21006	0.247143
ARHGEF6	1.15033	2.93814e-20	2.6794e-19
ARHGEF7	-0.316773	1.82444e-08	4.76689e-08
ARHGEF9	0.288125	7.66257e-07	1.71855e-06
ARID1A	-0.128947	5.30219e-05	9.80514e-05
ARID1B	0.151475	3.19039e-07	7.41703e-07
ARID2	0.0118831	0.422971	0.467834
ARID3A	-0.687828	9.96364e-13	4.00729e-12
ARID3B	-0.519279	3.74458e-20	3.3905e-19
ARID3C	-0.423151	0.0397959	0.0523854
ARID4A	0.00251332	0.961297	0.966837
ARID4B	-0.236632	5.71574e-07	1.29745e-06
ARID5A	-0.233424	0.335928	0.379336
ARID5B	0.758796	2.64321e-17	1.70663e-16
ARIH1	0.1181	0.00122786	0.00194943
ARIH2	0.0683141	0.0737157	0.0933229
ARL1	0.354778	4.75129e-17	2.99072e-16
ARL10	0.412693	1.15919e-05	2.2907e-05
ARL11	0.308632	0.00219941	0.00339386
ARL13A	-0.260345	0.0431019	0.056416
ARL13B	0.157944	0.000150058	0.000263507
ARL15	0.597113	3.53211e-16	2.02889e-15
ARL16	-0.611021	7.12432e-23	9.05857e-22
ARL17A	-1.05745	1.21971e-19	1.04536e-18
ARL2	-0.0547988	0.0426159	0.0558414
ARL2BP	0.449898	2.34519e-13	1.0057e-12
ARL3	-0.13258	0.00045333	0.000758148
ARL4A	0.785534	2.12231e-10	6.71152e-10
ARL4C	0.128564	0.00452007	0.00671242
ARL4D	0.492127	3.7926e-09	1.05752e-08
ARL5A	0.401038	2.42582e-09	6.90912e-09
ARL5B	-0.0621075	0.241779	0.281339
ARL6	0.257183	2.66318e-06	5.63835e-06
ARL6IP1	0.0396088	0.534353	0.577958
ARL6IP4	-0.457269	2.10924e-13	9.08237e-13
ARL6IP5	0.755011	1.45068e-21	1.54447e-20
ARL6IP6	-0.484429	1.01215e-24	1.69018e-23
ARL8A	-0.285893	5.62318e-11	1.88296e-10
ARL8B	-0.0485656	0.0386686	0.0509994
ARL9	0.670435	2.52756e-05	4.83121e-05
ARMC1	0.151299	0.00284712	0.00432917
ARMC10	0.0547856	0.31383	0.356782
ARMC12	-2.01813	1.14953e-28	3.85364e-27
ARMC2	-0.192258	4.50812e-05	8.39338e-05
ARMC3	0.54073	0.0603335	0.0774092
ARMC4	-0.0153523	0.19173	0.227275
ARMC5	-0.488458	3.98648e-15	2.05096e-14
ARMC6	-0.236122	4.32801e-05	8.07238e-05
ARMC7	-0.155982	0.00465603	0.00690338
ARMC8	-0.245076	1.44777e-06	3.14982e-06
ARMC9	-0.193224	0.0982399	0.121831
ARMCX1	0.292451	1.38596e-11	4.9412e-11
ARMCX2	0.0468985	0.509736	0.554092
ARMCX3	0.110218	0.00230606	0.00354952
ARMCX4	-0.337052	4.02912e-05	7.53306e-05
ARMCX5	0.121518	0.0102534	0.0145912
ARMCX5-GPRASP2	0.33229	6.15425e-09	1.67947e-08
ARMCX6	0.0493895	0.201577	0.237949
ARNT	-0.00532482	0.301484	0.344086
ARNT2	0.236181	0.103149	0.127555
ARNTL	-0.972956	7.90232e-18	5.43754e-17
ARNTL2	0.647116	3.18734e-08	8.14614e-08
ARPC1A	0.526313	1.88215e-16	1.11199e-15
ARPC1B	-0.442718	8.29503e-10	2.47088e-09
ARPC2	-0.0672356	0.149753	0.18068
ARPC3	0.517651	9.33841e-16	5.11172e-15
ARPC4	0.0629906	0.87865	0.89453
ARPC5	-0.0105139	0.452312	0.497319
ARPC5L	-0.450531	7.3042e-13	2.98558e-12
ARPM1	0.386718	3.2031e-06	6.72149e-06
ARPP19	0.409771	2.19138e-09	6.26044e-09
ARR3	-0.63246	3.27451e-08	8.35572e-08
ARRB1	0.821452	2.46183e-22	2.9451e-21
ARRB2	-0.134478	3.78862e-05	7.1043e-05
ARRDC1	-1.12724	4.75224e-26	9.85952e-25
ARRDC2	-0.768884	8.81268e-16	4.83137e-15
ARRDC3	0.574054	3.3154e-06	6.94404e-06
ARRDC4	0.963419	6.34507e-25	1.09024e-23
ARRDC5	-0.25495	0.0115453	0.0163342
ARSA	-0.630042	6.96909e-22	7.77785e-21
ARSB	0.232572	0.0859135	0.107587
ARSD	0.397368	2.70946e-07	6.34037e-07
ARSE	0.108638	0.195789	0.231716
ARSG	0.190146	0.020416	0.0279967
ARSH	0.245165	0.339479	0.38294
ARSI	1.10269	8.80405e-10	2.61594e-09
ARSJ	0.486812	3.59229e-06	7.49226e-06
ARSK	0.237517	8.43742e-06	1.69176e-05
ART3	2.05864	0.655449	0.692195
ART4	1.2141	1.76092e-09	5.08372e-09
ART5	0.252231	0.0804411	0.101189
ARTN	-1.85989	1.25873e-23	1.7783e-22
ARV1	0.133073	0.000727257	0.00118585
ARVCF	-0.596868	3.90014e-08	9.88136e-08
ARX	1.33777	0.601692	0.641333
AS3MT	-0.478499	0.000385918	0.000649755
ASAH1	0.632721	6.55368e-08	1.62482e-07
ASAH2	0.296472	0.0087516	0.0125747
ASAH2B	-0.0447825	0.614952	0.654202
ASAP1	-0.533217	2.48669e-11	8.63718e-11
ASAP2	-0.0513696	0.13008	0.158415
ASAP3	-0.34758	5.98142e-12	2.22565e-11
ASB1	0.442768	9.31852e-18	6.32884e-17
ASB12	1.96106	0.0145225	0.0203172
ASB13	-0.476655	2.08577e-06	4.45617e-06
ASB14	0.0518792	1.98078e-08	5.15721e-08
ASB16	-0.2658	8.45009e-27	1.98443e-25
ASB2	1.68065	0.760993	0.790018
ASB3	0.0797232	0.0362836	0.0480461
ASB4	2.16817	2.79738e-10	8.74078e-10
ASB6	-0.448948	1.52476e-17	1.01504e-16
ASB7	0.330265	5.22518e-18	3.66628e-17
ASB8	0.360997	2.92865e-10	9.13651e-10
ASB9	0.809489	5.83045e-13	2.40584e-12
ASB9P1	0.786973	7.14029e-15	3.5804e-14
ASCC1	-0.124626	0.00314695	0.00475663
ASCC2	-0.0678792	0.00234265	0.00360335
ASCC3	0.131891	0.00253371	0.00388112
ASCL2	-0.193672	2.1103e-06	4.50641e-06
ASF1A	0.568324	3.17266e-26	6.74749e-25
ASF1B	-0.10763	0.384342	0.428784
ASGR1	-0.0488897	0.375351	0.419701
ASGR2	0.0338158	0.177631	0.211774
ASH1L	0.226153	5.57702e-07	1.26709e-06
ASH2L	0.165521	3.55142e-06	7.40962e-06
ASIP	-1.37054	8.05914e-12	2.95389e-11
ASL	-0.609597	4.71004e-22	5.35057e-21
ASMTL	0.018463	0.854442	0.873632
ASMTL-AS1	-1.39373	6.81061e-22	7.61053e-21
ASNA1	-0.223393	3.48909e-05	6.56615e-05
ASNS	-0.948524	3.91214e-27	9.80846e-26
ASNSD1	0.324845	9.62633e-15	4.75863e-14
ASPA	1.6236	1.05578e-10	3.43394e-10
ASPDH	-0.669487	0.000385926	0.000649755
ASPG	-0.019081	0.841462	0.862193
ASPH	1.3001	6.29599e-18	4.38307e-17
ASPHD1	0.0663086	0.385637	0.430067
ASPHD2	-0.172462	0.000410941	0.000690175
ASPM	0.110999	0.253394	0.293606
ASPN	0.912495	0.000286022	0.000488954
ASPRV1	0.31823	1.01019e-07	2.45427e-07
ASPSCR1	-0.840874	5.12545e-26	1.05968e-24
ASRGL1	-0.681442	6.00321e-07	1.35975e-06
ASS1	1.04829	3.44631e-12	1.31281e-11
ASTE1	0.39469	6.04073e-18	4.2136e-17
ASTL	-0.629254	0.000971572	0.00156401
ASTN1	0.948595	2.74382e-07	6.41655e-07
ASTN2	0.491854	0.000163464	0.000285893
ASUN	-0.00869124	0.770025	0.79837
ASXL1	-0.609726	1.94785e-27	5.12167e-26
ASXL2	0.618226	2.88935e-15	1.5061e-14
ASXL3	0.818278	3.27685e-12	1.25147e-11
ATAD1	0.263134	5.11227e-11	1.719e-10
ATAD2	-0.429224	4.63274e-09	1.27856e-08
ATAD2B	-0.515386	1.31764e-16	7.95635e-16
ATAD3A	-0.783536	1.21971e-19	1.04536e-18
ATAD3B	-1.52768	1.11394e-31	8.51039e-30
ATAD3C	-0.211264	0.105166	0.129869
ATAD5	-0.73469	2.07746e-16	1.22089e-15
ATAT1	-0.801394	1.45068e-21	1.54447e-20
ATE1	0.581487	3.3305e-16	1.91865e-15
ATF1	0.0153619	0.75379	0.783591
ATF2	0.128071	0.000273192	0.000468145
ATF3	0.840695	7.18724e-08	1.77374e-07
ATF4	-0.403703	1.42613e-15	7.6789e-15
ATF5	-0.665386	0.00563375	0.00827172
ATF6	0.202027	6.38284e-08	1.58445e-07
ATF6B	-0.473743	2.08855e-21	2.18182e-20
ATF7	0.171558	0.000122692	0.000217469
ATF7IP	0.396659	9.65032e-09	2.58013e-08
ATF7IP2	-0.0176084	0.972619	0.976129
ATG10	0.224856	4.57832e-07	1.04835e-06
ATG12	0.01707	0.204095	0.240666
ATG13	0.114507	0.00305176	0.00462257
ATG14	-0.0671708	0.177631	0.211774
ATG16L1	-0.479691	1.8872e-20	1.7709e-19
ATG16L2	-1.34821	3.11614e-29	1.22451e-27
ATG2A	-0.728202	1.54449e-25	2.93421e-24
ATG2B	-0.209261	1.58538e-05	3.09478e-05
ATG3	-0.0743609	0.0487646	0.0633944
ATG4A	0.160223	0.0264736	0.0357445
ATG4B	-0.886469	2.51636e-32	2.46119e-30
ATG4C	0.427612	5.83045e-13	2.40584e-12
ATG4D	-0.761524	2.45869e-27	6.36151e-26
ATG5	0.232488	2.11242e-12	8.22288e-12
ATG7	0.0806815	0.0228457	0.0311129
ATG9A	-0.00180884	0.704	0.737605
ATG9B	-1.76637	4.77932e-29	1.77985e-27
ATHL1	-1.72949	4.71952e-25	8.25267e-24
ATIC	0.021821	0.670908	0.70697
ATL1	0.504086	3.32199e-11	1.1348e-10
ATL2	0.113382	0.214397	0.251797
ATL3	0.47421	3.55142e-06	7.40962e-06
ATM	0.263046	0.000122692	0.000217469
ATMIN	0.646209	1.6827e-26	3.73022e-25
ATN1	-0.622616	1.583e-27	4.25665e-26
ATOH8	0.347446	0.00793679	0.0114622
ATOX1	0.0677725	0.459463	0.504528
ATP10A	-0.439013	0.730531	0.762351
ATP10B	0.317711	0.105166	0.129869
ATP10D	0.105944	0.0103943	0.0147787
ATP11A	-0.0377385	0.376628	0.42089
ATP11B	0.520467	3.04643e-17	1.95845e-16
ATP11C	0.173467	0.00108373	0.00173204
ATP13A1	-0.895483	1.67354e-30	8.78781e-29
ATP13A2	-0.288682	0.00101342	0.00162727
ATP13A3	-0.114521	0.0776138	0.0978403
ATP13A4	1.45739	8.91524e-06	1.78315e-05
ATP13A5	2.13008	1.20563e-10	3.9035e-10
ATP1A1	0.144423	0.0137777	0.0193206
ATP1A1OS	-0.0568012	0.529692	0.573265
ATP1A2	2.05749	2.87479e-11	9.89637e-11
ATP1A3	-0.558765	4.66687e-06	9.61961e-06
ATP1A4	0.591916	0.0992065	0.122945
ATP1B1	0.311246	0.00395169	0.00591027
ATP1B2	0.0164468	0.220577	0.258492
ATP1B3	-0.365396	0.000806116	0.00130928
ATP2A1	5.98107	5.29735e-28	1.56902e-26
ATP2A2	0.365904	0.0156047	0.0217456
ATP2A3	-0.779368	1.33371e-12	5.2935e-12
ATP2B1	0.676233	2.31746e-18	1.69278e-17
ATP2B2	1.15779	5.24891e-05	9.71064e-05
ATP2B4	0.88174	4.15569e-10	1.27632e-09
ATP2C1	0.268328	1.0349e-13	4.60213e-13
ATP2C2	-0.351103	0.0296888	0.0398079
ATP4A	-0.923461	1.0116e-07	2.45735e-07
ATP5A1	0.483053	2.42638e-14	1.15086e-13
ATP5B	0.0648746	0.676093	0.711717
ATP5C1	0.365265	2.57057e-09	7.30152e-09
ATP5D	-0.432682	6.2497e-13	2.57049e-12
ATP5E	1.78868	2.58837e-32	2.47718e-30
ATP5EP2	0.0663396	0.628329	0.66668
ATP5F1	0.363774	2.08988e-10	6.61839e-10
ATP5G1	0.158141	0.748402	0.779036
ATP5G2	0.709634	9.18044e-22	1.00567e-20
ATP5G3	0.0687512	0.572371	0.61356
ATP5H	0.597674	1.21508e-10	3.92767e-10
ATP5I	0.0819602	0.59185	0.631891
ATP5J	0.388389	3.98805e-05	7.45864e-05
ATP5J2	1.02809	3.86736e-24	5.87397e-23
ATP5L	0.868964	3.78678e-26	7.97733e-25
ATP5L2	-0.0642483	0.346737	0.390229
ATP5O	0.713732	6.48198e-20	5.72066e-19
ATP5S	0.225232	3.24012e-06	6.79277e-06
ATP5SL	-0.116818	0.000121514	0.00021551
ATP6AP1	-0.218163	3.64689e-08	9.27139e-08
ATP6AP1L	-0.171181	0.110876	0.136494
ATP6AP2	0.410224	1.18115e-14	5.79537e-14
ATP6V0A1	-0.0114539	0.351611	0.395215
ATP6V0A2	-0.189316	1.24032e-06	2.72109e-06
ATP6V0A4	0.225002	0.1636	0.196138
ATP6V0B	-0.448738	2.14687e-13	9.2355e-13
ATP6V0C	-0.62722	2.62768e-18	1.90608e-17
ATP6V0D1	-0.0459126	0.240829	0.280269
ATP6V0D2	1.61988	0.000233487	0.000402477
ATP6V0E1	0.0391391	0.887993	0.902286
ATP6V0E2	0.307897	0.00339688	0.00511745
ATP6V1A	0.317159	1.91943e-11	6.74318e-11
ATP6V1B1	-0.303841	0.127695	0.155649
ATP6V1B2	-0.108208	0.00970687	0.0138655
ATP6V1C1	-0.151328	0.000486684	0.000810654
ATP6V1C2	-0.592748	2.08988e-10	6.61839e-10
ATP6V1D	0.377797	3.737e-10	1.1541e-09
ATP6V1E1	-0.0549871	0.153128	0.184502
ATP6V1E2	0.433376	1.84411e-12	7.21313e-12
ATP6V1F	0.151992	0.100671	0.12462
ATP6V1G1	-0.10254	0.0352417	0.0467778
ATP6V1G2	-0.237313	0.0161196	0.0224105
ATP6V1H	-0.104135	0.0012797	0.00202705
ATP7A	0.527476	4.41257e-13	1.84212e-12
ATP7B	-0.203761	5.98287e-05	0.000109897
ATP8A1	0.393738	0.00899778	0.0129054
ATP8A2	1.02588	3.27451e-08	8.35572e-08
ATP8B1	-0.0781454	0.771836	0.800014
ATP8B2	-0.201267	0.00114892	0.00183015
ATP8B3	-0.66116	5.83045e-13	2.40584e-12
ATP8B4	0.888357	3.43923e-07	7.96846e-07
ATP8B5P	-2.06891	1.73054e-33	3.85067e-31
ATP9A	0.889473	1.73568e-13	7.53766e-13
ATP9B	-0.0285475	0.297076	0.339447
ATPAF1	0.627201	4.35769e-12	1.64346e-11
ATPAF2	-0.134312	5.46512e-06	1.11783e-05
ATPBD4	0.0277342	0.75379	0.783591
ATPIF1	-0.116342	1.3009e-06	2.84732e-06
ATR	0.0694723	0.0367077	0.0485715
ATRIP	-0.261883	6.43383e-10	1.93461e-09
ATRN	0.498838	1.26483e-25	2.44731e-24
ATRNL1	0.775206	3.08162e-05	5.83388e-05
ATRX	0.415579	3.43524e-14	1.60206e-13
ATXN1	0.179305	0.00395169	0.00591027
ATXN10	0.0730327	0.0816781	0.102666
ATXN1L	0.452802	9.27419e-15	4.59476e-14
ATXN2	-0.327161	1.09656e-14	5.39519e-14
ATXN2L	-0.957225	7.94872e-34	2.43957e-31
ATXN3	0.0825932	0.072202	0.0915367
ATXN7	-0.182422	0.0210672	0.028832
ATXN7L1	-0.0993755	0.0587364	0.075514
ATXN7L2	-0.821236	2.67031e-25	4.87031e-24
ATXN7L3	-0.351462	7.1228e-16	3.95363e-15
ATXN7L3B	0.393682	2.07089e-17	1.3538e-16
AUH	-0.0792594	0.0010747	0.00171869
AUP1	-0.653084	3.77804e-25	6.72529e-24
AURKA	-0.196368	0.00159631	0.00250162
AURKAIP1	-0.370741	1.22736e-07	2.96569e-07
AURKAPS1	-1.30901	4.64705e-28	1.38563e-26
AURKB	-0.576843	0.00096349	0.00155171
AURKC	-0.718409	7.90593e-14	3.55298e-13
AUTS2	-0.181487	0.0371359	0.0491163
AVEN	0.0428707	0.797306	0.822583
AVIL	-0.536528	2.39089e-09	6.814e-09
AVL9	-0.143284	0.0356553	0.047274
AVPI1	0.465563	0.0407178	0.0535197
AVPR1A	0.214492	0.0252125	0.0341429
AVPR2	1.14225	6.2497e-13	2.57049e-12
AXDND1	-0.810132	2.81782e-05	5.35784e-05
AXIN1	-0.585029	6.17967e-21	6.12496e-20
AXIN2	0.00885736	0.561151	0.603131
AXL	0.282899	0.00153272	0.00240684
AZGP1	0.392897	0.0296888	0.0398079
AZGP1P1	-1.3347	1.01363e-12	4.0722e-12
AZI1	-0.892041	4.87503e-20	4.36741e-19
AZI2	-0.0429112	0.187734	0.222953
AZIN1	0.310125	9.10091e-08	2.22138e-07
AZU1	-1.01	7.60105e-09	2.05313e-08
B2M	0.0968451	0.479821	0.525133
B3GALNT1	0.152234	0.0222851	0.0303982
B3GALNT2	-0.0524582	0.0837741	0.105107
B3GALT1	2.0316	1.66241e-15	8.8893e-15
B3GALT2	1.13356	9.20793e-17	5.64819e-16
B3GALT4	-0.10199	0.00881259	0.0126582
B3GALT5	0.954429	0.00555237	0.00816109
B3GALT6	0.0543062	0.963183	0.968351
B3GALTL	0.202136	2.69419e-06	5.69927e-06
B3GAT1	1.8067	2.60886e-07	6.11218e-07
B3GAT3	-0.777859	1.32047e-23	1.85815e-22
B3GNT1	0.286423	3.66081e-07	8.46312e-07
B3GNT2	0.473097	1.81301e-12	7.09463e-12
B3GNT3	0.899759	5.52049e-05	0.000101866
B3GNT4	-0.265957	0.18379	0.21863
B3GNT5	1.1439	8.27191e-21	8.09501e-20
B3GNT7	0.202265	0.126515	0.154391
B3GNT8	0.105311	0.929266	0.938706
B3GNT9	-0.219338	0.000109242	0.000194872
B3GNTL1	-0.710005	1.1437e-23	1.62741e-22
B4GALNT1	-0.707608	9.19667e-12	3.35678e-11
B4GALNT2	1.45155	0.331157	0.374537
B4GALNT3	-0.18722	0.452312	0.497319
B4GALNT4	-1.33874	1.25643e-11	4.49832e-11
B4GALT1	0.063352	0.735878	0.767211
B4GALT2	0.055876	0.438199	0.483175
B4GALT3	-0.652608	1.7705e-26	3.91025e-25
B4GALT4	-0.177254	3.27451e-08	8.35572e-08
B4GALT5	0.216905	4.3601e-06	9.0207e-06
B4GALT6	0.745987	3.33479e-13	1.40603e-12
B4GALT7	-0.309514	6.13463e-08	1.52539e-07
B7H6	-1.10497	1.15671e-20	1.1112e-19
B9D1	-0.119423	0.0281262	0.0378324
B9D2	-0.0261348	0.198255	0.234322
BAALC	0.587183	0.000385926	0.000649755
BABAM1	-0.125213	5.28377e-06	1.08347e-05
BACE1	0.311116	1.20349e-12	4.80344e-12
BACE1-AS	-0.215117	0.000437465	0.000732854
BACE2	0.0577478	0.105166	0.129869
BACH1	0.313104	4.56716e-09	1.26144e-08
BACH2	0.689708	2.00807e-08	5.22368e-08
BAD	-0.208762	3.35427e-07	7.78175e-07
BAG1	-0.0760319	0.0581063	0.0747471
BAG2	0.289128	0.00851151	0.0122504
BAG3	0.112185	0.944328	0.951922
BAG4	0.316233	4.04426e-07	9.31211e-07
BAG5	0.442498	1.21718e-17	8.16701e-17
BAG6	-0.251991	6.1463e-15	3.1012e-14
BAHCC1	-0.430239	9.46172e-11	3.09383e-10
BAHD1	-0.188118	5.46512e-06	1.11783e-05
BAI1	-0.199328	0.0590536	0.0758835
BAI2	-0.661471	0.000327981	0.000556779
BAI3	0.769496	5.71305e-11	1.91162e-10
BAIAP2	-0.735478	4.65654e-17	2.93419e-16
BAIAP2L1	-0.594484	3.69624e-15	1.90495e-14
BAIAP2L2	-1.72789	3.03279e-31	1.93501e-29
BAIAP3	-1.10477	2.18802e-19	1.80738e-18
BAK1	-0.0314795	0.526597	0.57033
BAMBI	0.694075	7.14642e-06	1.44462e-05
BANF1	-0.0833955	0.00203165	0.00314783
BANK1	1.4301	3.10243e-08	7.94166e-08
BANP	-0.503498	6.36807e-14	2.89252e-13
BAP1	-0.330062	2.03686e-16	1.19862e-15
BARD1	-0.729028	2.46018e-12	9.53072e-12
BARX1	-0.537321	0.00141183	0.00222545
BARX2	0.139304	0.202412	0.23881
BASP1	-0.79014	2.33343e-08	6.03477e-08
BASP1P1	-2.11306	1.01692e-23	1.45751e-22
BATF	-0.0323307	0.145123	0.175415
BATF2	0.16826	0.0613141	0.0785782
BATF3	-0.488467	0.000611561	0.00100716
BAX	-0.635901	3.00263e-21	3.0878e-20
BAZ1A	-0.357192	1.76676e-13	7.66889e-13
BAZ1B	0.112196	0.0180989	0.0249789
BAZ2A	-0.524221	2.3227e-24	3.64928e-23
BAZ2B	0.319933	8.41387e-08	2.06359e-07
BBC3	-0.626556	5.19142e-09	1.42634e-08
BBIP1	0.0601043	0.33474	0.378091
BBOX1	1.86963	1.05653e-14	5.20111e-14
BBS1	-0.143258	0.00192129	0.00298568
BBS10	0.382672	4.69039e-10	1.4314e-09
BBS12	0.370013	9.30078e-13	3.75597e-12
BBS2	-0.0682969	0.255367	0.29568
BBS4	-0.378147	5.69428e-17	3.56288e-16
BBS5	-0.501182	2.12892e-23	2.92414e-22
BBS7	0.0228897	0.633377	0.671276
BBS9	0.115374	0.00592687	0.00868348
BBX	0.583785	2.57334e-20	2.36368e-19
BCAM	-0.14657	0.00646149	0.00942255
BCAN	0.346471	0.0153027	0.0213516
BCAP29	0.382105	9.34631e-05	0.000167851
BCAP31	-0.0470369	0.916108	0.927255
BCAR1	-0.527343	2.38225e-14	1.13114e-13
BCAR3	-0.0681665	0.989612	0.99106
BCAS1	0.0756598	0.75379	0.783591
BCAS2	0.248105	2.3225e-09	6.62651e-09
BCAS3	0.142392	0.000121514	0.00021551
BCAS4	-0.599738	1.41382e-06	3.08008e-06
BCAT1	0.460351	0.264377	0.305338
BCAT2	-0.626041	1.82924e-15	9.74045e-15
BCCIP	-0.0287986	0.58045	0.621136
BCDIN3D	0.300721	1.34733e-08	3.56213e-08
BCHE	1.42974	2.15522e-10	6.81077e-10
BCKDHA	-0.0611086	0.00129031	0.00204312
BCKDHB	0.378318	7.71191e-09	2.08126e-08
BCKDK	-0.476233	2.54428e-19	2.08329e-18
BCL10	0.457728	2.86669e-17	1.84824e-16
BCL11A	1.24089	5.53654e-10	1.67555e-09
BCL11B	0.529738	0.000570275	0.000942831
BCL2	0.69002	6.61037e-21	6.53366e-20
BCL2A1	0.194425	0.491671	0.53665
BCL2L1	-0.478495	2.17211e-15	1.14837e-14
BCL2L10	0.719368	6.48404e-11	2.15716e-10
BCL2L11	-0.250589	0.00106574	0.00170559
BCL2L12	-0.59992	7.57378e-19	5.8516e-18
BCL2L13	0.503383	5.53425e-13	2.29372e-12
BCL2L14	1.17256	9.41297e-07	2.08694e-06
BCL2L15	-0.516269	3.31896e-08	8.46308e-08
BCL2L2	0.326287	6.54684e-05	0.000119737
BCL3	-1.13952	6.92154e-20	6.07546e-19
BCL6	-0.702172	2.16106e-16	1.26876e-15
BCL6B	0.277839	0.0137777	0.0193206
BCL7A	0.208264	0.00703911	0.0102238
BCL7B	0.0465384	0.5406	0.583756
BCL7C	0.0136099	0.0382253	0.0504596
BCL9	-0.239689	2.48417e-06	5.2694e-06
BCL9L	-0.345003	3.41113e-10	1.05805e-09
BCLAF1	-0.0646458	0.0737157	0.0933229
BCMO1	0.428645	0.00497551	0.00735144
BCO2	-0.0563011	0.00755542	0.0109407
BCOR	-0.242548	0.000923631	0.00149022
BCORL1	0.0068313	0.925505	0.93549
BCR	-0.124958	0.114635	0.140732
BCRP2	-0.306795	0.00452007	0.00671242
BCRP3	-1.16738	1.83895e-25	3.43856e-24
BCS1L	-0.707978	7.12762e-29	2.53251e-27
BDH1	-0.184145	0.0382253	0.0504596
BDH2	-0.0658129	0.5406	0.583756
BDKRB1	0.0384333	0.89735	0.910288
BDKRB2	0.332029	0.0291598	0.0391458
BDNF	0.566448	9.41297e-07	2.08694e-06
BDNF-AS1	0.477843	5.71355e-14	2.6072e-13
BDP1	0.180868	0.000778988	0.00126683
BEAN1	0.042034	0.518898	0.562711
BECN1	0.0803892	0.0332342	0.0442916
BEGAIN	-0.38523	0.0529735	0.0685406
BEND3	0.181995	0.0102534	0.0145912
BEND4	0.303386	0.559556	0.601635
BEND5	0.286036	0.000600986	0.000990203
BEND6	0.494763	0.000362339	0.00061207
BEND7	0.445281	4.65892e-12	1.75113e-11
BEST1	-0.568459	2.64199e-07	6.18898e-07
BEST4	-0.51607	0.000403643	0.000678238
BET1	0.145477	0.000696565	0.00113904
BET1L	-0.15927	2.21121e-06	4.70891e-06
BEX1	0.742697	0.899224	0.912084
BEX2	0.0110039	0.889863	0.903929
BEX4	0.100328	0.153128	0.184502
BEX5	0.469646	9.64259e-07	2.13652e-06
BFAR	0.0352363	0.854442	0.873632
BFSP1	0.369959	1.34355e-07	3.23722e-07
BGLAP	-1.43784	5.0885e-20	4.54949e-19
BGN	-0.61535	3.57057e-07	8.2588e-07
BHLHA15	-1.03751	3.14622e-05	5.94987e-05
BHLHB9	0.336772	2.12231e-10	6.71152e-10
BHLHE22	-0.0404704	0.28093	0.322448
BHLHE40	-0.908666	0.00012508	0.000221459
BHLHE41	0.977327	5.581e-17	3.49569e-16
BHMT	-0.397347	0.00990872	0.0141266
BHMT2	1.48958	1.92109e-05	3.71548e-05
BICC1	0.228636	0.00766267	0.0110879
BICD1	-0.00130095	0.723423	0.755953
BICD2	0.221775	1.58819e-07	3.79991e-07
BID	0.020567	0.389538	0.434064
BIK	-0.246031	0.21703	0.254604
BIN1	0.665711	0.154494	0.18601
BIN2	0.202745	0.298174	0.340592
BIN3	-0.245009	6.11365e-06	1.24419e-05
BIRC2	0.256496	4.87414e-11	1.64234e-10
BIRC3	0.398551	0.0046217	0.0068559
BIRC5	-0.100077	0.0506925	0.0657422
BIRC6	0.242453	2.03573e-08	5.29253e-08
BIRC7	-0.4363	0.00019856	0.000344702
BIRC8	1.24952	3.02169e-14	1.41907e-13
BIVM	0.184119	3.80351e-06	7.91424e-06
BLCAP	0.493733	5.73003e-13	2.36879e-12
BLK	-0.326376	6.04558e-06	1.23091e-05
BLM	-0.0423386	0.139333	0.168864
BLMH	-0.164702	0.00057529	0.000950945
BLNK	0.182054	0.0258364	0.0349479
BLOC1S1	-0.0302375	0.327673	0.371073
BLOC1S2	0.129615	0.0112761	0.0159649
BLOC1S3	-0.263373	4.57951e-08	1.15092e-07
BLVRA	0.20511	0.00875162	0.0125747
BLVRB	0.00183743	0.093983	0.116984
BLZF1	0.0951334	0.00559296	0.0082159
BMF	-0.347085	0.0179836	0.0248236
BMI1	-0.288432	8.07289e-06	1.62287e-05
BMP1	-1.12814	7.29706e-22	8.11336e-21
BMP2	1.00365	1.2925e-08	3.42328e-08
BMP2K	0.583228	5.23208e-08	1.30791e-07
BMP3	2.47386	2.54459e-12	9.83701e-12
BMP4	0.220167	0.00143581	0.00226105
BMP5	2.24743	2.34169e-23	3.20403e-22
BMP6	0.53714	0.00153272	0.00240684
BMP7	0.845556	5.4174e-09	1.48659e-08
BMP8A	-1.97636	7.72234e-34	2.41167e-31
BMP8B	-0.243156	0.00259374	0.00396422
BMPER	1.35956	5.53425e-13	2.29372e-12
BMPR1A	0.29081	6.15071e-10	1.85354e-09
BMPR1B	0.296323	0.826681	0.848953
BMPR2	0.699022	2.14133e-19	1.77292e-18
BMS1	-0.0167769	0.372807	0.417039
BMS1P4	-0.639771	8.644e-16	4.74035e-15
BMX	0.888126	1.21971e-09	3.57989e-09
BNC1	1.55439	8.21475e-11	2.70347e-10
BNC2	0.253758	0.326504	0.369868
BNIP1	-0.00731343	0.586952	0.627452
BNIP2	0.170701	0.00184587	0.00287374
BNIP3	0.11123	0.255367	0.29568
BNIP3L	0.514375	2.89963e-08	7.43536e-08
BNIPL	-0.509589	0.0235637	0.0320368
BOC	0.338749	4.41719e-05	8.23183e-05
BOD1	-0.204174	4.50248e-09	1.24454e-08
BOD1L	0.0912328	0.00601311	0.00880041
BOD1P	0.381483	1.12025e-11	4.0392e-11
BOK	0.614998	0.000165021	0.000288446
BOK-AS1	1.32757	4.45605e-06	9.21279e-06
BOLA1	-0.2679	1.70337e-08	4.463e-08
BOLA3	0.0661415	0.176871	0.211038
BOLA3-AS1	0.565462	1.54521e-20	1.46388e-19
BOP1	-0.552409	7.82107e-09	2.10944e-08
BORA	-0.0457973	0.259344	0.299954
BPGM	0.282465	6.21631e-08	1.54483e-07
BPHL	0.169049	0.134337	0.163231
BPI	0.859542	3.21214e-05	6.06741e-05
BPIFB1	0.521221	0.0235637	0.0320368
BPIFB2	1.89406	1.73536e-09	5.01805e-09
BPNT1	0.0161978	0.669184	0.705361
BPTF	0.0333693	0.304819	0.347536
BRAF	-0.017386	0.309303	0.35222
BRAP	0.203294	1.76972e-11	6.24313e-11
BRAT1	-0.756454	1.80217e-27	4.76678e-26
BRCA1	0.176582	0.0158089	0.0220078
BRCA2	-0.200447	0.00366475	0.00550145
BRCC3	0.36549	2.92541e-17	1.88337e-16
BRD1	-0.294129	9.62633e-15	4.75863e-14
BRD2	-0.407402	8.02846e-27	1.89794e-25
BRD3	-0.040716	0.321858	0.364929
BRD4	-0.561201	2.79778e-27	7.13514e-26
BRD7	0.278718	1.07058e-19	9.25565e-19
BRD7P3	0.0435009	0.321858	0.364929
BRD8	-0.53508	3.34445e-23	4.47628e-22
BRD9	-0.437679	6.07545e-29	2.18925e-27
BRE	0.110828	0.0118207	0.016704
BREA2	-0.835652	1.58941e-09	4.61399e-09
BRF1	-0.631756	2.24405e-25	4.15675e-24
BRF2	-0.112718	0.000240079	0.000413432
BRI3	-0.0125394	0.094916	0.11803
BRI3BP	0.588494	1.29382e-09	3.78617e-09
BRIP1	-0.398102	0.0005653	0.000934693
BRIX1	-0.138928	0.000702606	0.00114775
BRK1	0.334553	5.0459e-09	1.3885e-08
BRMS1	-0.399136	3.56288e-14	1.65855e-13
BRMS1L	0.016056	0.991501	0.99256
BROX	0.212293	7.4509e-05	0.000135258
BRP44	0.14578	0.0681701	0.0867526
BRP44L	0.116099	0.691739	0.726469
BRPF1	-0.206806	2.18556e-06	4.65929e-06
BRPF3	-0.240218	3.98805e-05	7.45864e-05
BRSK1	-1.21409	4.73518e-16	2.67675e-15
BRSK2	-2.50944	2.44223e-33	4.57622e-31
BRWD1	-0.147833	0.00245564	0.00376769
BRWD1-IT2	-0.123418	0.65374	0.690759
BRWD3	-0.690008	5.44019e-20	4.83962e-19
BSCL2	0.172637	0.00355538	0.00534718
BSDC1	0.107166	0.00103928	0.00166593
BSG	-0.173813	0.00984103	0.0140414
BSN	-0.0594656	0.512781	0.557027
BSPRY	-0.111059	0.283048	0.324669
BST1	0.608386	0.000137692	0.000242534
BST2	-0.346842	0.00077234	0.00125671
BTAF1	-0.648111	4.27444e-14	1.97327e-13
BTBD1	0.309326	0.00045333	0.000758148
BTBD10	-0.0069924	0.442406	0.487421
BTBD11	0.805498	5.98142e-12	2.22565e-11
BTBD16	-0.711802	0.00162968	0.00255211
BTBD18	0.495939	4.11928e-06	8.54636e-06
BTBD19	-1.029	3.17817e-22	3.72692e-21
BTBD2	-0.185281	7.66257e-07	1.71855e-06
BTBD3	0.262879	4.14602e-07	9.53532e-07
BTBD6	0.148159	0.695234	0.729666
BTBD7	0.501281	1.74095e-21	1.83051e-20
BTBD8	0.588086	3.57057e-07	8.2588e-07
BTBD9	0.407227	1.9642e-19	1.63539e-18
BTC	0.226038	0.00181647	0.00282994
BTD	0.958231	4.42559e-18	3.12743e-17
BTF3	0.824634	2.64007e-31	1.72779e-29
BTF3L4	0.340297	7.96356e-13	3.24095e-12
BTF3P11	-4.93477	3.09335e-32	2.82383e-30
BTG1	0.0221818	0.250454	0.290502
BTG2	0.958244	1.29382e-09	3.78617e-09
BTG3	-0.0872604	0.804625	0.828885
BTK	0.333359	0.117936	0.144555
BTLA	1.07454	4.50248e-09	1.24454e-08
BTN1A1	0.644011	0.000102545	0.00018355
BTN2A1	-0.556949	1.03544e-25	2.02994e-24
BTN2A2	-0.469067	5.97438e-08	1.48637e-07
BTN2A3P	-0.431971	3.84816e-08	9.76078e-08
BTN3A1	0.0439922	0.299274	0.341674
BTN3A2	0.420139	7.5755e-08	1.86646e-07
BTN3A3	0.328831	4.77365e-06	9.82946e-06
BTNL8	-0.468413	0.00887261	0.0127401
BTNL9	-0.0673952	0.645223	0.682327
BTRC	0.279094	2.92768e-09	8.27233e-09
BUB1	-0.0966633	0.0190449	0.0262032
BUB1B	-0.420446	0.00401147	0.00599364
BUB3	-0.314942	3.88346e-17	2.46715e-16
BUD13	-0.0147893	0.562747	0.604554
BUD31	-0.0175604	0.595126	0.635008
BVES	1.01886	2.04805e-11	7.17241e-11
BVES-AS1	1.06837	1.68543e-11	5.95293e-11
BYSL	-0.168475	0.0829305	0.1041
BZRAP1	-0.831811	9.34176e-08	2.27642e-07
BZW1	0.176592	0.000103051	0.00018429
BZW2	0.0924171	0.377907	0.422266
C10orf10	-0.378839	0.0269603	0.0363549
C10orf103	-0.600042	1.17674e-11	4.23346e-11
C10orf105	0.287458	0.00804887	0.0116174
C10orf107	0.980342	1.79872e-11	6.33412e-11
C10orf108	0.100576	0.204095	0.240666
C10orf11	0.824862	7.14481e-10	2.1408e-09
C10orf111	0.170631	0.113012	0.138874
C10orf114	0.408212	6.98928e-06	1.41414e-05
C10orf116	0.853873	0.000595763	0.000982143
C10orf118	0.188624	0.0031229	0.00472189
C10orf12	0.389676	9.75942e-07	2.16213e-06
C10orf125	0.0265793	0.297076	0.339447
C10orf128	0.515007	1.06242e-05	2.10603e-05
C10orf131	-0.63685	8.44313e-07	1.88319e-06
C10orf137	-0.291394	1.97907e-09	5.68309e-09
C10orf140	0.739477	3.1933e-14	1.49354e-13
C10orf2	-0.0193028	0.52351	0.567194
C10orf25	0.456087	4.55073e-10	1.39212e-09
C10orf26	0.388509	1.70996e-10	5.45696e-10
C10orf28	-0.446912	3.04643e-17	1.95845e-16
C10orf32	0.216366	6.10407e-05	0.000112031
C10orf35	-0.13061	0.861877	0.880324
C10orf46	-0.0235457	0.657159	0.693796
C10orf47	-0.392166	2.88551e-07	6.7364e-07
C10orf54	0.354449	0.000244567	0.000420835
C10orf55	0.37792	1.1976e-05	2.36294e-05
C10orf58	0.0231361	0.212655	0.249915
C10orf68	-0.735895	2.76892e-12	1.06572e-11
C10orf76	-0.188634	6.87788e-15	3.45369e-14
C10orf81	0.0965928	0.619954	0.658736
C10orf82	-0.238441	0.312694	0.355695
C10orf88	-0.162523	2.5319e-08	6.52625e-08
C10orf90	1.67513	4.63912e-19	3.67844e-18
C10orf95	-1.29148	3.33042e-16	1.91865e-15
C11orf1	0.705166	1.05336e-21	1.14265e-20
C11orf10	-0.276056	7.71191e-09	2.08126e-08
C11orf16	0.185941	0.66746	0.703795
C11orf2	-0.0914687	0.0142391	0.0199364
C11orf20	-0.587619	6.91196e-06	1.39913e-05
C11orf21	-0.309559	0.000288655	0.000493171
C11orf24	-0.180989	0.0201605	0.0276634
C11orf30	-0.274676	1.48251e-06	3.22107e-06
C11orf31	-0.593943	2.85691e-18	2.06145e-17
C11orf35	-2.27404	3.10921e-24	4.82537e-23
C11orf41	0.875094	8.30435e-08	2.03813e-07
C11orf42	-0.425504	0.00198326	0.00307821
C11orf45	0.377597	1.61971e-05	3.15869e-05
C11orf46	0.550915	6.02248e-30	2.81381e-28
C11orf48	-0.291408	5.78069e-06	1.17966e-05
C11orf49	-0.119193	0.0148109	0.0207011
C11orf51	0.091435	0.0968042	0.120193
C11orf53	-0.0803905	0.472494	0.517656
C11orf54	0.266071	5.66597e-08	1.41201e-07
C11orf57	0.380213	2.81119e-20	2.56758e-19
C11orf58	0.00326838	0.691739	0.726469
C11orf61	-0.50346	8.4785e-16	4.65533e-15
C11orf63	0.832094	3.77804e-25	6.72529e-24
C11orf65	0.394108	1.89916e-06	4.07657e-06
C11orf67	0.451107	0.00186073	0.00289561
C11orf68	-0.091054	0.000362339	0.00061207
C11orf70	0.466936	1.60512e-11	5.68612e-11
C11orf71	0.00608474	0.735878	0.767211
C11orf73	-0.0667978	0.00555244	0.00816109
C11orf74	0.466677	6.0868e-11	2.02943e-10
C11orf75	0.0100688	0.728752	0.760851
C11orf80	-0.311833	0.000286022	0.000488954
C11orf82	0.0166457	0.982059	0.984326
C11orf83	-0.301293	4.04426e-07	9.31211e-07
C11orf84	-0.476801	1.11172e-13	4.92281e-13
C11orf87	1.51628	1.4686e-07	3.52801e-07
C11orf9	-0.227625	2.80614e-05	5.3362e-05
C11orf91	-0.239039	0.041421	0.0543758
C11orf92	1.16549	2.84944e-07	6.65655e-07
C11orf93	-0.206161	0.105166	0.129869
C11orf95	0.0516955	0.409401	0.45432
C11orf96	-1.01905	8.34159e-07	1.86146e-06
C12orf10	-0.0290243	0.00508641	0.00750897
C12orf23	0.0383783	0.173855	0.20762
C12orf26	0.139986	0.0168655	0.0233727
C12orf29	0.177116	6.74575e-05	0.000123034
C12orf32	0.077471	0.215272	0.252708
C12orf33	-0.903564	3.27134e-07	7.59728e-07
C12orf34	-0.583517	0.0142391	0.0199364
C12orf35	0.305955	2.54252e-06	5.39059e-06
C12orf39	3.74278	7.23769e-17	4.4774e-16
C12orf4	0.140152	6.48178e-05	0.000118645
C12orf43	-0.0170629	0.556375	0.598684
C12orf44	-0.10447	0.00788127	0.0113894
C12orf45	0.165635	0.00559296	0.0082159
C12orf47	-0.197265	1.38513e-08	3.65717e-08
C12orf49	0.509388	2.20132e-17	1.43485e-16
C12orf5	0.302254	0.00174484	0.0027236
C12orf51	-0.264911	3.8003e-07	8.77649e-07
C12orf52	-0.161015	0.000127512	0.000225607
C12orf53	-0.0697857	0.75379	0.783591
C12orf54	0.911873	2.29194e-10	7.22103e-10
C12orf57	-0.252653	7.30452e-05	0.000132708
C12orf59	0.474231	0.0123883	0.0174702
C12orf60	0.0184242	0.305935	0.348675
C12orf61	0.338101	0.00906027	0.0129867
C12orf65	0.0875184	0.0808517	0.101692
C12orf66	0.00829361	0.676093	0.711717
C12orf68	0.292697	0.0183314	0.0252783
C12orf69	0.716585	0.420236	0.465098
C12orf73	-0.249552	4.89815e-12	1.83794e-11
C12orf75	-0.0329803	0.0433467	0.0567072
C12orf76	-0.273725	4.3601e-06	9.0207e-06
C13orf15	0.606691	4.39963e-08	1.10885e-07
C13orf33	0.500257	0.0863466	0.108076
C14orf1	0.26452	8.9694e-07	1.99431e-06
C14orf101	0.00176559	0.8563	0.87528
C14orf102	0.0458068	0.491671	0.53665
C14orf109	0.0375401	0.449469	0.494468
C14orf118	0.0561961	0.192537	0.22808
C14orf119	0.149952	0.00125872	0.00199631
C14orf126	0.577206	9.81325e-20	8.5088e-19
C14orf129	0.350492	1.3978e-10	4.49139e-10
C14orf132	0.659951	3.56288e-14	1.65855e-13
C14orf133	0.046614	0.874918	0.891495
C14orf135	0.0217311	0.354064	0.397847
C14orf142	0.159201	0.000627748	0.00103248
C14orf149	-0.616466	2.01901e-14	9.6796e-14
C14orf159	0.542975	1.38594e-21	1.48086e-20
C14orf166	0.421328	7.43163e-13	3.0321e-12
C14orf167	0.253519	2.67552e-07	6.26588e-07
C14orf169	0.20863	0.000174661	0.000304728
C14orf176	0.0321623	0.385637	0.430067
C14orf180	1.86821	1.50481e-08	3.96083e-08
C14orf182	0.00867522	0.927385	0.937071
C14orf2	0.128571	0.284111	0.325804
C14orf21	-0.0655879	0.0629721	0.0805408
C14orf28	0.223181	0.00295921	0.00448963
C14orf37	0.668314	1.82924e-15	9.74045e-15
C14orf39	0.657138	0.0343839	0.0457211
C14orf43	-0.421483	1.50564e-13	6.58522e-13
C14orf45	0.262766	0.000313393	0.000533287
C14orf49	0.957929	0.00166232	0.00260071
C14orf55	-0.588472	1.05041e-07	2.54886e-07
C14orf64	1.78994	1.06165e-28	3.59284e-27
C14orf79	-0.199728	0.0149081	0.0208304
C14orf80	-0.868223	1.76062e-15	9.38907e-15
C14orf93	-0.063708	0.121881	0.149073
C15orf17	0.0203882	0.843314	0.863643
C15orf23	-0.285466	8.34159e-07	1.86146e-06
C15orf24	0.0210812	0.679558	0.7149
C15orf26	-0.115095	0.75919	0.788422
C15orf27	0.624969	0.0274548	0.0369852
C15orf29	-0.166427	8.9869e-05	0.000161575
C15orf33	0.184711	0.111407	0.1371
C15orf34	0.601366	1.4307e-06	3.11495e-06
C15orf37	-0.403839	5.71574e-07	1.29745e-06
C15orf38	0.585926	1.14274e-19	9.83654e-19
C15orf39	-0.111476	0.0127236	0.0179187
C15orf40	0.0972345	0.0112002	0.0158649
C15orf41	0.0281678	0.782723	0.80932
C15orf42	-0.959321	2.10849e-20	1.96303e-19
C15orf44	-0.0994436	0.00103059	0.00165261
C15orf48	0.34387	0.0170841	0.0236609
C15orf52	-0.106327	0.841462	0.862193
C15orf56	0.227755	0.00777128	0.011235
C15orf57	0.211371	5.84586e-06	1.19255e-05
C15orf58	0.210069	0.000103051	0.00018429
C15orf59	0.00489829	0.283048	0.324669
C15orf61	-0.386812	2.17965e-08	5.6502e-08
C15orf62	-0.779067	1.13178e-13	5.00418e-13
C15orf63	-1.28853	1.41212e-20	1.34279e-19
C16orf13	-0.744527	3.4869e-22	4.06485e-21
C16orf3	-1.0081	5.63027e-13	2.33015e-12
C16orf42	-0.348204	3.18734e-08	8.14614e-08
C16orf45	0.119658	0.119053	0.145814
C16orf46	0.246492	4.60082e-05	8.55702e-05
C16orf48	-0.657859	2.33985e-17	1.52013e-16
C16orf5	0.339276	2.75861e-14	1.29944e-13
C16orf52	-0.205657	1.05088e-05	2.08431e-05
C16orf53	-0.491424	3.83232e-14	1.777e-13
C16orf54	1.85386	3.66977e-28	1.11668e-26
C16orf55	-0.512602	8.50102e-17	5.23079e-16
C16orf57	0.104897	0.0161196	0.0224105
C16orf58	-0.612112	1.57932e-28	5.17745e-27
C16orf59	-0.971529	1.55535e-12	6.13218e-12
C16orf62	0.238967	5.19142e-09	1.42634e-08
C16orf7	-0.687003	2.21233e-24	3.48819e-23
C16orf70	-0.265677	1.47908e-13	6.47224e-13
C16orf71	-0.298598	0.000678732	0.00111171
C16orf72	-0.00382132	0.345525	0.389013
C16orf73	0.184279	0.108251	0.133466
C16orf74	0.0740958	0.716339	0.749254
C16orf79	-1.9168	1.47063e-32	1.67812e-30
C16orf80	0.182333	3.4178e-05	6.43812e-05
C16orf86	-0.338428	4.76651e-08	1.19589e-07
C16orf87	-0.0208299	0.0850525	0.106614
C16orf88	-0.196629	0.00136687	0.00215745
C16orf89	1.77816	2.22523e-26	4.87224e-25
C16orf91	-0.376498	6.94476e-12	2.56534e-11
C16orf93	-1.90703	5.04449e-24	7.54868e-23
C16orf95	-0.0476649	0.204095	0.240666
C16orf96	0.282676	0.00407207	0.00607806
C17orf100	0.193251	0.0445883	0.0582245
C17orf101	-0.132139	0.00030773	0.000524051
C17orf103	1.13525	2.28445e-19	1.88441e-18
C17orf104	-0.463917	1.48739e-10	4.77148e-10
C17orf107	0.563969	4.50812e-05	8.39338e-05
C17orf108	0.215523	0.00010406	0.000186037
C17orf109	-1.32729	6.66657e-19	5.19123e-18
C17orf28	-0.94683	9.39337e-22	1.02647e-20
C17orf39	0.637045	2.29271e-16	1.34208e-15
C17orf47	-1.49317	3.51198e-19	2.82242e-18
C17orf48	-0.0739373	0.175358	0.209359
C17orf51	0.632206	1.30562e-13	5.74004e-13
C17orf53	-0.296527	4.8899e-05	9.0757e-05
C17orf56	-1.40152	2.35069e-34	1.51654e-31
C17orf57	-0.503906	3.31896e-08	8.46308e-08
C17orf58	0.729095	4.99859e-15	2.54738e-14
C17orf59	-0.296934	2.06749e-09	5.91884e-09
C17orf61	0.584621	6.90744e-11	2.29231e-10
C17orf62	-0.741753	4.87355e-26	1.00994e-24
C17orf63	0.152206	0.000131243	0.000231933
C17orf65	-0.621662	3.03412e-22	3.57684e-21
C17orf67	-0.272893	0.000177991	0.000310294
C17orf69	-0.457894	0.00289148	0.00439212
C17orf70	-0.776407	1.62163e-28	5.30637e-27
C17orf72	-0.873809	3.0787e-14	1.44259e-13
C17orf75	-0.121378	0.00117796	0.00187405
C17orf76-AS1	0.511928	1.14157e-10	3.69812e-10
C17orf79	0.33267	0.00404167	0.00603622
C17orf80	0.144005	0.00221686	0.00341902
C17orf81	0.114421	0.000667081	0.00109384
C17orf82	-1.01029	1.51395e-16	9.06181e-16
C17orf85	-0.234205	3.57044e-10	1.10458e-09
C17orf89	0.168897	0.121311	0.148417
C17orf90	-0.839122	2.96453e-22	3.50875e-21
C17orf96	0.385305	0.00183111	0.00285201
C17orf97	0.0805687	0.279875	0.321423
C18orf1	0.473779	1.12025e-11	4.0392e-11
C18orf21	0.0661204	0.669184	0.705361
C18orf25	-0.312606	1.47534e-14	7.1697e-14
C18orf32	-0.965958	2.2565e-15	1.18981e-14
C18orf34	1.5406	1.03279e-17	6.97714e-17
C18orf54	0.0500601	0.575596	0.616498
C18orf56	-0.419676	0.000240079	0.000413432
C18orf8	-0.40606	1.01215e-24	1.69018e-23
C19orf10	-0.369392	2.97915e-08	7.63488e-08
C19orf12	0.453339	2.0691e-05	3.98615e-05
C19orf18	-0.388027	0.000260903	0.000448079
C19orf21	-0.0442734	0.170877	0.204202
C19orf24	-0.435511	1.41969e-10	4.55925e-10
C19orf25	-0.249322	3.39235e-06	7.0977e-06
C19orf26	-1.5426	3.17138e-18	2.27912e-17
C19orf29	-0.731038	1.37263e-26	3.08903e-25
C19orf29-AS1	-1.33584	4.6042e-25	8.06718e-24
C19orf35	-0.310512	0.00108373	0.00173204
C19orf38	0.348306	0.0532646	0.0688822
C19orf40	-0.317286	5.05092e-06	1.03776e-05
C19orf42	0.228513	2.71964e-05	5.1789e-05
C19orf43	-0.508647	2.53801e-17	1.64228e-16
C19orf44	-0.220114	0.000813034	0.00131955
C19orf45	-1.09304	9.34176e-08	2.27642e-07
C19orf46	-0.616597	1.02816e-05	2.04267e-05
C19orf47	-0.206192	6.29904e-08	1.5643e-07
C19orf48	-0.207924	0.000407277	0.000684214
C19orf51	-0.6596	1.76985e-06	3.81186e-06
C19orf52	-0.319652	3.81975e-16	2.18354e-15
C19orf53	-0.104031	0.000908119	0.00146652
C19orf54	-0.401422	8.60274e-19	6.57806e-18
C19orf55	-0.96906	1.21656e-29	5.334e-28
C19orf57	-0.301166	0.00201553	0.00312449
C19orf59	-1.7102	1.71512e-16	1.02041e-15
C19orf6	-1.38531	5.95261e-34	2.25452e-31
C19orf60	-1.26018	6.42836e-26	1.30629e-24
C19orf63	0.0166629	0.21006	0.247143
C19orf66	-0.729164	6.37504e-27	1.52735e-25
C19orf69	0.173906	0.630009	0.668065
C19orf70	-0.161596	0.000139017	0.000244723
C19orf71	-1.05234	3.89519e-16	2.22381e-15
C19orf73	-0.0562786	0.141884	0.171745
C19orf76	-0.148002	0.299274	0.341674
C19orf77	-0.310782	0.658868	0.695521
C19orf79	0.844843	3.10532e-22	3.6487e-21
C19orf80	-0.66031	0.00584175	0.00856441
C1D	-0.274208	2.79738e-10	8.74078e-10
C1GALT1	0.350323	3.06079e-08	7.83734e-08
C1GALT1C1	0.198791	3.24558e-05	6.12732e-05
C1orf101	-0.356649	1.43299e-07	3.44526e-07
C1orf106	0.0641895	0.59841	0.638015
C1orf109	-0.105018	0.000885304	0.00143136
C1orf111	-0.423556	0.00228699	0.00352291
C1orf112	-0.521566	2.01705e-20	1.88184e-19
C1orf114	-0.228731	0.00618899	0.00904591
C1orf115	1.00682	5.0463e-24	7.54868e-23
C1orf116	0.839807	4.46014e-06	9.21805e-06
C1orf122	-0.513993	8.15763e-09	2.1929e-08
C1orf123	0.0473037	0.328844	0.37221
C1orf124	0.0972286	0.0369213	0.0488433
C1orf126	-0.097729	0.728752	0.760851
C1orf127	0.616031	0.000979876	0.00157668
C1orf130	1.87677	1.29596e-14	6.336e-14
C1orf131	-0.562594	5.19155e-27	1.26423e-25
C1orf133	-0.0347872	0.874918	0.891495
C1orf135	0.168385	0.0225639	0.030755
C1orf144	0.179707	1.39713e-06	3.04633e-06
C1orf150	1.00327	4.69522e-05	8.72186e-05
C1orf159	-1.45421	1.43186e-31	1.05761e-29
C1orf162	-0.26503	0.000513187	0.000852247
C1orf168	0.257566	0.00810544	0.0116934
C1orf170	0.598692	3.79413e-10	1.17054e-09
C1orf172	-0.171107	0.128883	0.157022
C1orf173	1.23573	1.38513e-08	3.65717e-08
C1orf174	-0.365641	3.9721e-16	2.26336e-15
C1orf177	-0.282595	0.0388769	0.0512673
C1orf182	-0.692744	3.10149e-09	8.74263e-09
C1orf186	0.202739	0.360244	0.404179
C1orf187	0.300261	0.0305882	0.0409591
C1orf192	0.574225	7.25244e-10	2.17085e-09
C1orf194	-0.750864	2.92096e-06	6.15533e-06
C1orf198	0.330103	1.34819e-06	2.94467e-06
C1orf201	0.184005	6.86744e-07	1.54704e-06
C1orf204	-0.227905	0.0445883	0.0582245
C1orf21	0.0588097	0.0912282	0.113778
C1orf210	-0.894074	2.66339e-05	5.07721e-05
C1orf212	-0.0489295	0.87865	0.89453
C1orf213	-0.32747	0.000702606	0.00114775
C1orf216	-0.0215152	0.655449	0.692195
C1orf220	-0.916561	1.64563e-13	7.17283e-13
C1orf226	0.509117	0.00018138	0.000315831
C1orf228	-0.997648	3.83232e-14	1.777e-13
C1orf229	-0.291394	0.000988165	0.00158915
C1orf233	0.202547	0.120178	0.147121
C1orf27	-0.101015	0.000848455	0.00137453
C1orf31	-0.163207	0.00216487	0.00334289
C1orf35	-1.04318	1.18954e-27	3.29315e-26
C1orf38	-0.0621258	0.125929	0.153749
C1orf43	0.0133486	0.443813	0.488821
C1orf50	0.0926061	0.239881	0.27922
C1orf51	-0.39408	0.00108373	0.00173204
C1orf52	-0.27502	3.00111e-15	1.56207e-14
C1orf53	0.137666	0.0792193	0.0997653
C1orf54	0.308898	0.00225215	0.00347075
C1orf55	-0.368818	8.72595e-05	0.000157169
C1orf56	-0.197525	4.50812e-05	8.39338e-05
C1orf61	0.869817	0.000923497	0.00149022
C1orf63	-1.24438	2.60483e-25	4.76553e-24
C1orf64	0.794958	0.000310519	0.00052865
C1orf74	0.362294	1.31648e-06	2.8793e-06
C1orf85	-0.0898559	0.041421	0.0543758
C1orf86	-0.756708	1.09015e-23	1.55495e-22
C1orf88	0.321552	0.00140095	0.0022085
C1orf9	0.085601	0.0796249	0.100212
C1orf95	-0.0964819	0.0752553	0.0951029
C1orf96	-0.147557	0.0258364	0.0349479
C1orf98	0.800132	0.000184294	0.000320749
C1QA	0.996059	4.77365e-06	9.82946e-06
C1QB	0.522927	0.0674572	0.0859315
C1QBP	-0.067205	0.303704	0.346398
C1QC	0.527298	0.0179836	0.0248236
C1QL1	-1.14232	4.51877e-08	1.13662e-07
C1QL2	1.43664	1.42145e-07	3.4189e-07
C1QL3	0.537227	0.000595763	0.000982143
C1QL4	0.269727	0.108727	0.134043
C1QTNF1	-0.290709	0.165037	0.197701
C1QTNF2	0.823463	0.000123881	0.000219466
C1QTNF3	0.68799	0.880517	0.896123
C1QTNF4	-1.00817	3.16091e-10	9.83009e-10
C1QTNF6	-0.933124	5.74311e-19	4.50962e-18
C1QTNF7	1.88122	3.96169e-11	1.34661e-10
C1QTNF9	1.75489	3.40704e-22	3.98219e-21
C1QTNF9B-AS1	-0.377134	1.60246e-05	3.12641e-05
C1R	-0.109458	0.179925	0.214367
C1RL	-0.190441	0.000714833	0.00116698
C1S	-0.0685546	0.236115	0.275323
C2	0.0937245	0.205787	0.242516
C20orf11	0.0469371	0.246572	0.286429
C20orf111	-0.528498	3.17817e-22	3.72692e-21
C20orf112	-0.325558	9.76908e-10	2.89157e-09
C20orf118	-1.43343	1.11817e-19	9.639e-19
C20orf132	0.330753	0.0095087	0.0135934
C20orf144	-1.98517	4.07104e-27	1.01925e-25
C20orf151	-0.909006	5.52045e-05	0.000101866
C20orf152	-0.493874	6.07717e-07	1.37531e-06
C20orf160	0.193659	0.127695	0.155649
C20orf194	0.471439	1.68546e-11	5.95293e-11
C20orf195	-0.817377	3.01688e-11	1.03555e-10
C20orf196	0.00948426	0.493163	0.538081
C20orf197	0.0459893	0.709279	0.742699
C20orf20	-0.734042	2.19994e-30	1.11889e-28
C20orf202	0.224536	0.0313255	0.0418889
C20orf203	-0.806037	0.00117796	0.00187405
C20orf24	-0.978307	1.3212e-17	8.8383e-17
C20orf26	0.786468	0.340705	0.384121
C20orf27	-0.362786	0.000137692	0.000242534
C20orf29	0.0942821	0.254379	0.29469
C20orf3	0.166588	0.00187571	0.0029184
C20orf30	0.471977	3.18734e-08	8.14614e-08
C20orf4	0.0827876	0.0593722	0.0762599
C20orf43	0.0801435	0.422971	0.467834
C20orf54	0.014535	0.529692	0.573265
C20orf7	-0.450895	5.86685e-19	4.59665e-18
C20orf72	-0.0687998	0.245609	0.285458
C20orf94	-0.00257735	0.832217	0.854047
C20orf96	-0.549509	2.46124e-09	7.00329e-09
C21orf119	0.0374627	0.991501	0.99256
C21orf15	-1.68948	2.6524e-11	9.17337e-11
C21orf2	-0.643193	3.23728e-17	2.07664e-16
C21orf33	0.238501	0.00259374	0.00396422
C21orf49	0.292691	1.60246e-05	3.12641e-05
C21orf56	-0.993312	4.99859e-15	2.54738e-14
C21orf58	-1.31994	9.85122e-27	2.29832e-25
C21orf59	-0.373216	5.80983e-17	3.63135e-16
C21orf62	0.646127	1.18826e-07	2.87315e-07
C21orf63	-0.107272	0.408058	0.453084
C21orf67	-0.123828	0.985835	0.9875
C21orf7	0.0619583	0.906723	0.918591
C21orf88	1.0133	0.00059533	0.000981883
C21orf90	-0.852024	3.45205e-05	6.50149e-05
C21orf91	0.874088	1.42602e-24	2.30979e-23
C22orf13	0.0410211	0.0170841	0.0236609
C22orf23	0.809226	5.11908e-16	2.88552e-15
C22orf24	-1.50847	4.16629e-06	8.64284e-06
C22orf25	-0.16203	0.000343202	0.000581398
C22orf26	-0.00681183	0.728752	0.760851
C22orf28	0.0313065	0.427093	0.471924
C22orf29	0.0706739	0.154494	0.18601
C22orf32	0.0263869	0.983947	0.985941
C22orf34	0.132607	0.854442	0.873632
C22orf39	0.419215	2.48033e-07	5.83099e-07
C22orf40	-0.231394	2.39089e-09	6.814e-09
C22orf43	-0.814561	1.3325e-09	3.89425e-09
C22orf45	-1.09862	1.63879e-16	9.77292e-16
C22orf46	0.339852	3.11307e-10	9.69145e-10
C2CD2	0.876619	4.26221e-06	8.83254e-06
C2CD2L	-0.50495	5.86685e-19	4.59665e-18
C2CD3	-0.0941261	0.302593	0.345308
C2CD4A	1.18848	0.0132413	0.0186155
C2CD4B	0.307051	0.0156047	0.0217456
C2CD4C	-0.863487	3.18734e-08	8.14614e-08
C2CD4D	-0.407388	0.00401147	0.00599364
C2orf15	0.244618	0.0195338	0.0268408
C2orf16	0.514123	9.46188e-14	4.22133e-13
C2orf18	-0.0498952	0.889863	0.903929
C2orf27A	-0.386628	2.83555e-05	5.38867e-05
C2orf27B	-0.258788	0.0168654	0.0233727
C2orf28	0.186468	0.0228457	0.0311129
C2orf29	-0.116152	7.09004e-05	0.000128957
C2orf40	2.02472	2.76589e-23	3.73279e-22
C2orf42	0.149757	7.89631e-06	1.58881e-05
C2orf43	0.355267	1.18422e-09	3.48033e-09
C2orf44	0.302212	2.68461e-09	7.61211e-09
C2orf47	0.0647976	0.242733	0.282392
C2orf49	0.0952955	0.0235637	0.0320368
C2orf50	-0.177797	0.000714661	0.00116691
C2orf54	0.783388	0.565945	0.607368
C2orf55	-0.197272	0.0863466	0.108076
C2orf56	-0.258345	3.17678e-15	1.64724e-14
C2orf62	-1.04693	2.86964e-21	2.95788e-20
C2orf63	-0.560897	2.2096e-08	5.72283e-08
C2orf65	0.53537	2.63568e-05	5.02654e-05
C2orf66	0.0520808	0.532797	0.576415
C2orf68	-0.0904759	0.0221468	0.0302166
C2orf69	0.327921	6.61077e-06	1.34076e-05
C2orf70	0.0196111	0.156907	0.188736
C2orf71	1.56688	1.74095e-21	1.83051e-20
C2orf72	0.838375	7.4509e-05	0.000135258
C2orf73	0.34006	5.83454e-05	0.000107361
C2orf74	0.755478	2.67799e-15	1.4025e-14
[truncated: 15,802 more rows]
